# Supplementary material for: Scalable total synthesis of (+)-aniduquinolone A and its acid-catalyzed rearrangement to aflaquinolones
Source: Commun Chem. 2022 Mar 17;5:35. doi: 10.1038/s42004-022-00655-x (PMC9814574; doi:10.1038/s42004-022-00655-x)
Supplement: Supplementary file 2 — Supplementary Data 1 [file 42004_2022_655_MOESM2_ESM.cif]

 
data_exp_11661
 
_audit_creation_method            'SHELXL-2018/3'
_shelx_SHELXL_version_number      '2018/3'
_chemical_name_systematic         ?
_chemical_name_common             ?
_chemical_melting_point           ?
_chemical_formula_moiety          ?
_chemical_formula_sum
 'C27 H33 N O6' 
_chemical_formula_weight          467.54

loop_
 _atom_type_symbol
 _atom_type_description
 _atom_type_scat_dispersion_real
 _atom_type_scat_dispersion_imag
 _atom_type_scat_source
 'C'  'C'   0.0181   0.0091
 'International Tables Vol C Tables 4.2.6.8 and 6.1.1.4'
 'H'  'H'   0.0000   0.0000
 'International Tables Vol C Tables 4.2.6.8 and 6.1.1.4'
 'N'  'N'   0.0311   0.0180
 'International Tables Vol C Tables 4.2.6.8 and 6.1.1.4'
 'O'  'O'   0.0492   0.0322
 'International Tables Vol C Tables 4.2.6.8 and 6.1.1.4'
 
_space_group_crystal_system       monoclinic
_space_group_IT_number            4
_space_group_name_H-M_alt         'P 21'
_space_group_name_Hall            'P 2yb'
 
_shelx_space_group_comment
;
The symmetry employed for this shelxl refinement is uniquely defined
by the following loop, which should always be used as a source of
symmetry information in preference to the above space-group names.
They are only intended as comments.
;
 
loop_
 _space_group_symop_operation_xyz
 'x, y, z'
 '-x, y+1/2, -z'
 
_cell_length_a                    8.3528(5)
_cell_length_b                    13.8106(11)
_cell_length_c                    11.1162(9)
_cell_angle_alpha                 90
_cell_angle_beta                  94.709(7)
_cell_angle_gamma                 90
_cell_volume                      1278.01(16)
_cell_formula_units_Z             2
_cell_measurement_temperature     293(2)
_cell_measurement_reflns_used   2116
_cell_measurement_theta_min     3.9710
_cell_measurement_theta_max     70.2330
 
_exptl_crystal_description        BLOCK
_exptl_crystal_colour             WHITE
_exptl_crystal_density_meas       ?
_exptl_crystal_density_method     ?
_exptl_crystal_density_diffrn     1.215          
_exptl_crystal_F_000              500
_exptl_transmission_factor_min    ?
_exptl_transmission_factor_max    ?
_exptl_crystal_size_max           0.080
_exptl_crystal_size_mid           0.080
_exptl_crystal_size_min           0.070
_exptl_absorpt_coefficient_mu     0.696
_shelx_estimated_absorpt_T_min    0.946
_shelx_estimated_absorpt_T_max    0.953
_exptl_absorpt_correction_T_min                   0.96583
_exptl_absorpt_correction_T_max                   1.00000
_exptl_absorpt_correction_type            multi-scan
_exptl_absorpt_process_details    SADABS
_exptl_absorpt_special_details    ?
_diffrn_ambient_temperature       293(2)
_diffrn_radiation_wavelength      1.54184
_diffrn_radiation_type            CuK\a
_diffrn_source                    'fine-focus sealed X-ray tube'
_diffrn_measurement_device_type   'Xcalibur, Eos, Gemini'
_diffrn_measurement_method        ?
_diffrn_detector_area_resol_mean  ?
_diffrn_reflns_number             4443
_diffrn_reflns_av_unetI/netI      0.0318
_diffrn_reflns_av_R_equivalents   0.0212
_diffrn_reflns_limit_h_min        -9
_diffrn_reflns_limit_h_max        9
_diffrn_reflns_limit_k_min        -16
_diffrn_reflns_limit_k_max        8
_diffrn_reflns_limit_l_min        -13
_diffrn_reflns_limit_l_max        13
_diffrn_reflns_theta_min          3.990
_diffrn_reflns_theta_max          67.210
_diffrn_reflns_theta_full         67.210
_diffrn_measured_fraction_theta_max   0.994
_diffrn_measured_fraction_theta_full  0.994
_diffrn_reflns_Laue_measured_fraction_max    0.994
_diffrn_reflns_Laue_measured_fraction_full   0.994
_diffrn_reflns_point_group_measured_fraction_max   0.667
_diffrn_reflns_point_group_measured_fraction_full  0.667
_reflns_number_total              3051
_reflns_number_gt                 2671
_reflns_threshold_expression      'I > 2\s(I)'
_reflns_Friedel_coverage          0.285
_reflns_Friedel_fraction_max      0.310
_reflns_Friedel_fraction_full     0.310
 
_reflns_special_details
;
 Reflections were merged by SHELXL according to the crystal
 class for the calculation of statistics and refinement.
 
 _reflns_Friedel_fraction is defined as the number of unique
 Friedel pairs measured divided by the number that would be
 possible theoretically, ignoring centric projections and
 systematic absences.
;
 
_computing_data_collection     'CrysAlisPro 1.171.40.53 (Rigaku OD, 2019)'
_computing_cell_refinement     'CrysAlisPro 1.171.40.53 (Rigaku OD, 2019)'
_computing_data_reduction      'CrysAlisPro 1.171.40.53 (Rigaku OD, 2019)'
_computing_structure_solution     'SHELXL-2018/3 (Sheldrick, 2018)'
_computing_structure_refinement 'SHELXL-2018/3 (Sheldrick, 2018)'
_computing_molecular_graphics     ?
_computing_publication_material   ?
_refine_special_details           ?
_refine_ls_structure_factor_coef  Fsqd
_refine_ls_matrix_type            full
_refine_ls_weighting_scheme       calc
_refine_ls_weighting_details
'w=1/[\s^2^(Fo^2^)+(0.0581P)^2^+0.0835P] where P=(Fo^2^+2Fc^2^)/3'
_atom_sites_solution_primary      ?
_atom_sites_solution_secondary    ?
_atom_sites_solution_hydrogens    geom
_refine_ls_hydrogen_treatment     constr
_refine_ls_extinction_method      none
_refine_ls_extinction_coef        .
_refine_ls_abs_structure_details
;
 Flack x determined using 595 quotients [(I+)-(I-)]/[(I+)+(I-)]
 (Parsons, Flack and Wagner, Acta Cryst. B69 (2013) 249-259).
;
_refine_ls_abs_structure_Flack    -0.09(16)
_chemical_absolute_configuration  RM
_refine_ls_number_reflns          3051
_refine_ls_number_parameters      314
_refine_ls_number_restraints      1
_refine_ls_R_factor_all           0.0441
_refine_ls_R_factor_gt            0.0374
_refine_ls_wR_factor_ref          0.0998
_refine_ls_wR_factor_gt           0.0953
_refine_ls_goodness_of_fit_ref    1.030
_refine_ls_restrained_S_all       1.030
_refine_ls_shift/su_max           0.000
_refine_ls_shift/su_mean          0.000
 
loop_
 _atom_site_label
 _atom_site_type_symbol
 _atom_site_fract_x
 _atom_site_fract_y
 _atom_site_fract_z
 _atom_site_U_iso_or_equiv
 _atom_site_adp_type
 _atom_site_occupancy
 _atom_site_site_symmetry_order  
 _atom_site_calc_flag
 _atom_site_refinement_flags_posn
 _atom_site_refinement_flags_adp
 _atom_site_refinement_flags_occupancy
 _atom_site_disorder_assembly
 _atom_site_disorder_group
N1 N 0.8580(3) 0.13993(19) 0.7293(2) 0.0493(6) Uani 1 1 d . . . . .
H1B H 0.881652 0.083286 0.703888 0.059 Uiso 1 1 calc R U . . .
O1 O 0.7298(2) 0.41327(17) 0.8470(2) 0.0560(6) Uani 1 1 d . . . . .
H1 H 0.818975 0.437297 0.843010 0.084 Uiso 1 1 calc R U . . .
O2 O 1.0070(2) 0.33329(19) 0.7806(2) 0.0617(6) Uani 1 1 d . . . . .
O3 O 1.0239(3) 0.1191(2) 0.8973(2) 0.0665(7) Uani 1 1 d . . . . .
O4 O 0.4988(2) 0.41374(16) 0.6728(2) 0.0552(6) Uani 1 1 d . . . . .
H4 H 0.559085 0.436315 0.727652 0.083 Uiso 1 1 calc R U . . .
O5 O 0.0952(2) 0.45057(15) 0.35836(17) 0.0468(5) Uani 1 1 d . . . . .
O6 O -0.0399(4) 0.5588(3) 0.8627(3) 0.1020(11) Uani 1 1 d . . . . .
H6 H -0.054707 0.535748 0.928870 0.153 Uiso 1 1 calc R U . . .
C1 C 0.5510(4) 0.1798(3) 0.9005(3) 0.0587(9) Uani 1 1 d . . . . .
H1A H 0.549800 0.151524 0.824515 0.070 Uiso 1 1 calc R U . . .
C2 C 0.4653(4) 0.1372(3) 0.9888(4) 0.0720(11) Uani 1 1 d . . . . .
H2 H 0.408424 0.080242 0.971799 0.086 Uiso 1 1 calc R U . . .
C3 C 0.4646(5) 0.1782(4) 1.0996(3) 0.0751(11) Uani 1 1 d . . . . .
H3 H 0.406245 0.150005 1.158133 0.090 Uiso 1 1 calc R U . . .
C4 C 0.5498(5) 0.2611(3) 1.1247(3) 0.0747(11) Uani 1 1 d . . . . .
H4A H 0.550391 0.288561 1.201111 0.090 Uiso 1 1 calc R U . . .
C5 C 0.6357(4) 0.3051(3) 1.0380(3) 0.0616(9) Uani 1 1 d . . . . .
H5 H 0.691729 0.362207 1.055848 0.074 Uiso 1 1 calc R U . . .
C6 C 0.6374(3) 0.2635(3) 0.9245(3) 0.0480(7) Uani 1 1 d . . . . .
C7 C 0.7395(3) 0.3107(2) 0.8312(3) 0.0461(7) Uani 1 1 d . . . . .
C8 C 0.9148(3) 0.2785(3) 0.8577(3) 0.0509(7) Uani 1 1 d . . . . .
H8 H 0.950395 0.292508 0.942116 0.061 Uiso 1 1 calc R U . . .
C9 C 0.9353(3) 0.1713(3) 0.8330(3) 0.0495(7) Uani 1 1 d . . . . .
C10 C 0.7406(3) 0.1940(2) 0.6593(2) 0.0416(6) Uani 1 1 d . . . . .
C11 C 0.6800(3) 0.1566(2) 0.5488(3) 0.0454(7) Uani 1 1 d . . . . .
H11 H 0.719863 0.098972 0.519904 0.055 Uiso 1 1 calc R U . . .
C12 C 0.5596(3) 0.2065(2) 0.4824(3) 0.0454(7) Uani 1 1 d . . . . .
H12 H 0.518559 0.181120 0.408753 0.054 Uiso 1 1 calc R U . . .
C13 C 0.4975(3) 0.2932(2) 0.5218(2) 0.0433(7) Uani 1 1 d . . . . .
C14 C 0.5621(3) 0.3294(2) 0.6332(3) 0.0427(6) Uani 1 1 d . . . . .
C15 C 0.6824(3) 0.2802(2) 0.7030(3) 0.0409(6) Uani 1 1 d . . . . .
C16 C 0.3653(3) 0.3452(2) 0.4543(3) 0.0472(7) Uani 1 1 d . . . . .
H16 H 0.344424 0.407692 0.479912 0.057 Uiso 1 1 calc R U . . .
C17 C 0.2740(3) 0.3125(2) 0.3619(3) 0.0505(7) Uani 1 1 d . . . . .
H17 H 0.299085 0.251486 0.333403 0.061 Uiso 1 1 calc R U . . .
C18 C 0.1330(4) 0.3631(3) 0.2970(3) 0.0621(9) Uani 1 1 d . . . . .
C19 C -0.0207(5) 0.3037(3) 0.3079(6) 0.114(2) Uani 1 1 d . . . . .
H19A H -0.104997 0.323079 0.247498 0.137 Uiso 1 1 calc R U . . .
H19B H -0.000323 0.234933 0.299542 0.137 Uiso 1 1 calc R U . . .
C20 C -0.0645(5) 0.3276(4) 0.4332(7) 0.111(2) Uani 1 1 d . . . . .
H20A H -0.179115 0.320768 0.439178 0.133 Uiso 1 1 calc R U . . .
H20B H -0.007655 0.286094 0.492697 0.133 Uiso 1 1 calc R U . . .
C21 C -0.0137(4) 0.4299(3) 0.4500(3) 0.0628(9) Uani 1 1 d . . . . .
H21 H 0.045768 0.436093 0.529378 0.075 Uiso 1 1 calc R U . . .
C22 C -0.1464(4) 0.5025(3) 0.4418(3) 0.0686(10) Uani 1 1 d . . . . .
C23 C -0.1691(8) 0.5531(6) 0.5386(6) 0.153(3) Uani 1 1 d . . . . .
H23A H -0.255281 0.595767 0.538389 0.183 Uiso 1 1 calc R U . . .
H23B H -0.099051 0.546404 0.607596 0.183 Uiso 1 1 calc R U . . .
C24 C -0.2529(5) 0.5100(5) 0.3302(4) 0.0988(15) Uani 1 1 d . . . . .
H24A H -0.329166 0.561095 0.338190 0.148 Uiso 1 1 calc R U . . .
H24B H -0.308969 0.449859 0.315757 0.148 Uiso 1 1 calc R U . . .
H24C H -0.190175 0.523810 0.263648 0.148 Uiso 1 1 calc R U . . .
C25 C 1.1767(4) 0.3130(4) 0.7952(5) 0.0892(14) Uani 1 1 d . . . . .
H25A H 1.214765 0.320288 0.878565 0.134 Uiso 1 1 calc R U . . .
H25B H 1.232738 0.357326 0.747047 0.134 Uiso 1 1 calc R U . . .
H25C H 1.195622 0.247872 0.769734 0.134 Uiso 1 1 calc R U . . .
C26 C 0.1697(7) 0.3916(5) 0.1702(3) 0.127(3) Uani 1 1 d . . . . .
H26A H 0.083104 0.430073 0.133704 0.190 Uiso 1 1 calc R U . . .
H26B H 0.181733 0.334337 0.122879 0.190 Uiso 1 1 calc R U . . .
H26C H 0.267418 0.428468 0.173930 0.190 Uiso 1 1 calc R U . . .
C27 C 0.1244(6) 0.5624(4) 0.8491(5) 0.1073(17) Uani 1 1 d . . . . .
H27A H 0.163672 0.626553 0.867317 0.161 Uiso 1 1 calc R U . . .
H27B H 0.143234 0.546342 0.767449 0.161 Uiso 1 1 calc R U . . .
H27C H 0.179413 0.516981 0.903187 0.161 Uiso 1 1 calc R U . . .
 
loop_
 _atom_site_aniso_label
 _atom_site_aniso_U_11
 _atom_site_aniso_U_22
 _atom_site_aniso_U_33
 _atom_site_aniso_U_23
 _atom_site_aniso_U_13
 _atom_site_aniso_U_12
N1 0.0474(13) 0.0492(15) 0.0498(14) -0.0007(11) -0.0054(11) 0.0127(12)
O1 0.0472(11) 0.0516(13) 0.0683(13) -0.0151(11) -0.0010(10) -0.0036(10)
O2 0.0382(10) 0.0695(16) 0.0778(14) -0.0014(13) 0.0064(10) -0.0040(11)
O3 0.0591(13) 0.0773(18) 0.0596(14) 0.0054(13) -0.0164(11) 0.0149(13)
O4 0.0457(11) 0.0520(13) 0.0663(14) -0.0140(11) -0.0054(9) 0.0095(10)
O5 0.0398(10) 0.0463(12) 0.0542(11) 0.0059(10) 0.0026(8) 0.0006(9)
O6 0.097(2) 0.113(3) 0.095(2) -0.028(2) 0.0001(17) -0.037(2)
C1 0.0529(18) 0.073(2) 0.0510(18) -0.0096(17) 0.0069(14) -0.0083(17)
C2 0.061(2) 0.082(3) 0.075(2) 0.000(2) 0.0108(17) -0.016(2)
C3 0.064(2) 0.104(3) 0.060(2) 0.001(2) 0.0171(17) -0.008(2)
C4 0.075(2) 0.101(3) 0.0496(19) -0.014(2) 0.0127(17) 0.000(2)
C5 0.0498(17) 0.081(3) 0.0538(18) -0.0153(18) 0.0011(14) -0.0010(17)
C6 0.0328(13) 0.062(2) 0.0481(16) -0.0062(14) -0.0042(11) 0.0072(14)
C7 0.0361(13) 0.0494(18) 0.0520(16) -0.0092(14) -0.0016(12) -0.0007(13)
C8 0.0392(14) 0.064(2) 0.0486(16) -0.0062(16) -0.0027(12) -0.0007(15)
C9 0.0379(15) 0.063(2) 0.0464(16) -0.0013(15) -0.0034(12) 0.0047(14)
C10 0.0369(14) 0.0453(17) 0.0423(14) 0.0012(13) 0.0012(11) 0.0028(13)
C11 0.0453(15) 0.0457(17) 0.0449(16) -0.0030(13) 0.0013(12) 0.0078(13)
C12 0.0434(15) 0.0481(19) 0.0440(15) -0.0006(14) -0.0006(12) -0.0007(14)
C13 0.0328(12) 0.0497(18) 0.0473(16) 0.0039(13) 0.0018(11) -0.0008(12)
C14 0.0324(13) 0.0427(16) 0.0531(16) -0.0028(14) 0.0033(11) -0.0015(12)
C15 0.0319(12) 0.0463(16) 0.0443(14) -0.0009(13) 0.0011(10) -0.0017(13)
C16 0.0398(14) 0.0451(18) 0.0561(17) -0.0005(14) -0.0002(13) 0.0001(13)
C17 0.0495(16) 0.0508(19) 0.0501(17) -0.0029(15) -0.0013(13) 0.0089(15)
C18 0.0624(19) 0.062(2) 0.0582(19) -0.0122(17) -0.0143(15) 0.0185(18)
C19 0.067(3) 0.058(3) 0.206(6) -0.026(3) -0.063(3) 0.002(2)
C20 0.054(2) 0.082(3) 0.199(6) 0.039(4) 0.023(3) -0.009(2)
C21 0.0462(17) 0.081(3) 0.0617(19) 0.0201(19) 0.0074(14) 0.0003(17)
C22 0.0461(17) 0.081(3) 0.080(2) 0.001(2) 0.0122(17) 0.0045(18)
C23 0.119(4) 0.200(9) 0.136(5) -0.062(5) -0.002(4) 0.058(5)
C24 0.068(2) 0.115(4) 0.112(3) 0.019(3) 0.000(2) 0.032(3)
C25 0.0379(17) 0.100(3) 0.131(4) 0.003(3) 0.012(2) -0.007(2)
C26 0.164(5) 0.169(6) 0.045(2) -0.002(3) -0.005(2) 0.110(5)
C27 0.100(3) 0.102(4) 0.119(4) -0.006(3) 0.000(3) -0.019(3)
 
_geom_special_details
;
 All esds (except the esd in the dihedral angle between two l.s. planes)
 are estimated using the full covariance matrix.  The cell esds are taken
 into account individually in the estimation of esds in distances, angles
 and torsion angles; correlations between esds in cell parameters are only
 used when they are defined by crystal symmetry.  An approximate (isotropic)
 treatment of cell esds is used for estimating esds involving l.s. planes.
;
 
loop_
 _geom_bond_atom_site_label_1
 _geom_bond_atom_site_label_2
 _geom_bond_distance
 _geom_bond_site_symmetry_2
 _geom_bond_publ_flag
N1 C9 1.346(4) . ?
N1 C10 1.414(4) . ?
O1 C7 1.430(4) . ?
O2 C8 1.418(4) . ?
O2 C25 1.440(4) . ?
O3 C9 1.221(4) . ?
O4 C14 1.366(4) . ?
O5 C18 1.435(4) . ?
O5 C21 1.448(4) . ?
O6 C27 1.394(5) . ?
C1 C6 1.377(5) . ?
C1 C2 1.392(5) . ?
C2 C3 1.356(6) . ?
C3 C4 1.365(6) . ?
C4 C5 1.388(5) . ?
C5 C6 1.387(4) . ?
C6 C7 1.541(4) . ?
C7 C15 1.524(4) . ?
C7 C8 1.536(4) . ?
C8 C9 1.518(5) . ?
C10 C11 1.389(4) . ?
C10 C15 1.390(4) . ?
C11 C12 1.381(4) . ?
C12 C13 1.390(4) . ?
C13 C14 1.402(4) . ?
C13 C16 1.471(4) . ?
C14 C15 1.394(4) . ?
C16 C17 1.308(4) . ?
C17 C18 1.503(4) . ?
C18 C26 1.518(6) . ?
C18 C19 1.537(6) . ?
C19 C20 1.506(8) . ?
C20 C21 1.482(7) . ?
C21 C22 1.492(5) . ?
C22 C23 1.310(7) . ?
C22 C24 1.471(6) . ?
 
loop_
 _geom_angle_atom_site_label_1
 _geom_angle_atom_site_label_2
 _geom_angle_atom_site_label_3
 _geom_angle
 _geom_angle_site_symmetry_1
 _geom_angle_site_symmetry_3
 _geom_angle_publ_flag
C9 N1 C10 124.3(3) . . ?
C8 O2 C25 114.0(3) . . ?
C18 O5 C21 110.1(3) . . ?
C6 C1 C2 120.7(3) . . ?
C3 C2 C1 120.3(4) . . ?
C2 C3 C4 119.7(4) . . ?
C3 C4 C5 121.1(3) . . ?
C6 C5 C4 119.6(4) . . ?
C1 C6 C5 118.7(3) . . ?
C1 C6 C7 122.3(3) . . ?
C5 C6 C7 119.0(3) . . ?
O1 C7 C15 111.8(2) . . ?
O1 C7 C8 109.0(2) . . ?
C15 C7 C8 108.6(2) . . ?
O1 C7 C6 107.3(2) . . ?
C15 C7 C6 111.4(2) . . ?
C8 C7 C6 108.6(2) . . ?
O2 C8 C9 109.7(2) . . ?
O2 C8 C7 106.6(3) . . ?
C9 C8 C7 111.6(3) . . ?
O3 C9 N1 122.5(3) . . ?
O3 C9 C8 122.8(3) . . ?
N1 C9 C8 114.5(3) . . ?
C11 C10 C15 121.0(3) . . ?
C11 C10 N1 118.5(3) . . ?
C15 C10 N1 120.4(2) . . ?
C12 C11 C10 118.9(3) . . ?
C11 C12 C13 122.4(3) . . ?
C12 C13 C14 117.4(3) . . ?
C12 C13 C16 123.0(3) . . ?
C14 C13 C16 119.7(3) . . ?
O4 C14 C15 121.1(3) . . ?
O4 C14 C13 117.2(2) . . ?
C15 C14 C13 121.7(3) . . ?
C10 C15 C14 118.7(3) . . ?
C10 C15 C7 118.2(2) . . ?
C14 C15 C7 122.8(3) . . ?
C17 C16 C13 126.7(3) . . ?
C16 C17 C18 126.9(3) . . ?
O5 C18 C17 110.9(3) . . ?
O5 C18 C26 107.0(3) . . ?
C17 C18 C26 110.9(3) . . ?
O5 C18 C19 101.2(3) . . ?
C17 C18 C19 109.9(3) . . ?
C26 C18 C19 116.4(4) . . ?
C20 C19 C18 102.9(3) . . ?
C21 C20 C19 103.7(4) . . ?
O5 C21 C20 106.8(3) . . ?
O5 C21 C22 109.3(3) . . ?
C20 C21 C22 115.4(3) . . ?
C23 C22 C24 122.5(5) . . ?
C23 C22 C21 117.8(4) . . ?
C24 C22 C21 119.6(4) . . ?
 
_refine_diff_density_max    0.131
_refine_diff_density_min   -0.146
_refine_diff_density_rms    0.031

_shelx_res_file
;
TITL exp_11661 in P2(1)
    exp_11661.res
    created by SHELXL-2018/3 at 21:56:31 on 24-Nov-2020
CELL 1.54184   8.352841  13.810634  11.116181  90.0000  94.7092  90.0000
ZERR    2.00   0.000544   0.001066   0.000851   0.0000   0.0065   0.0000
LATT -1
SYMM -x, y+1/2,-z
SFAC C  H  N  O
UNIT 54 66 2 12
OMIT  -3.00 134.50
L.S. 20
ACTA
BOND
FMAP 2
PLAN 5
SIZE 0.07 0.08 0.08
WGHT    0.058100    0.083500
FVAR      11.97905
MOLE 1
N1    3    0.858026    0.139925    0.729274    11.00000    0.04741    0.04916 =
         0.04982   -0.00069   -0.00537    0.01268
AFIX  43
H1B   2    0.881652    0.083286    0.703888    11.00000   -1.20000
AFIX   0
O1    4    0.729791    0.413267    0.846971    11.00000    0.04724    0.05158 =
         0.06826   -0.01512   -0.00096   -0.00362
AFIX 147
H1    2    0.818975    0.437297    0.843010    11.00000   -1.50000
AFIX   0
MOLE 2
O2    4    1.007049    0.333290    0.780590    11.00000    0.03817    0.06950 =
         0.07780   -0.00137    0.00642   -0.00400
MOLE 1
O3    4    1.023906    0.119145    0.897309    11.00000    0.05908    0.07730 =
         0.05959    0.00540   -0.01645    0.01490
O4    4    0.498830    0.413740    0.672762    11.00000    0.04571    0.05204 =
         0.06627   -0.01397   -0.00541    0.00950
AFIX 147
H4    2    0.559085    0.436315    0.727652    11.00000   -1.50000
AFIX   0
O5    4    0.095181    0.450569    0.358360    11.00000    0.03976    0.04626 =
         0.05424    0.00593    0.00257    0.00062
MOLE 2
O6    4   -0.039937    0.558765    0.862689    11.00000    0.09699    0.11291 =
         0.09474   -0.02803    0.00006   -0.03664
AFIX 147
H6    2   -0.054707    0.535748    0.928870    11.00000   -1.50000
AFIX   0
MOLE 1
C1    1    0.550982    0.179813    0.900504    11.00000    0.05286    0.07265 =
         0.05103   -0.00959    0.00691   -0.00835
AFIX  43
H1A   2    0.549800    0.151524    0.824515    11.00000   -1.20000
AFIX   0
C2    1    0.465349    0.137152    0.988833    11.00000    0.06063    0.08153 =
         0.07471   -0.00036    0.01082   -0.01627
AFIX  43
H2    2    0.408424    0.080242    0.971799    11.00000   -1.20000
AFIX   0
C3    1    0.464570    0.178195    1.099563    11.00000    0.06367    0.10360 =
         0.05998    0.00086    0.01712   -0.00824
AFIX  43
H3    2    0.406245    0.150005    1.158133    11.00000   -1.20000
AFIX   0
C4    1    0.549836    0.261123    1.124676    11.00000    0.07467    0.10121 =
         0.04960   -0.01384    0.01272   -0.00037
AFIX  43
H4A   2    0.550391    0.288561    1.201111    11.00000   -1.20000
AFIX   0
C5    1    0.635678    0.305122    1.037987    11.00000    0.04978    0.08079 =
         0.05381   -0.01532    0.00108   -0.00099
AFIX  43
H5    2    0.691729    0.362207    1.055848    11.00000   -1.20000
AFIX   0
C6    1    0.637428    0.263496    0.924545    11.00000    0.03283    0.06198 =
         0.04809   -0.00616   -0.00422    0.00716
C7    1    0.739490    0.310725    0.831195    11.00000    0.03608    0.04936 =
         0.05203   -0.00920   -0.00162   -0.00070
C8    1    0.914793    0.278476    0.857716    11.00000    0.03920    0.06374 =
         0.04860   -0.00620   -0.00275   -0.00071
AFIX  13
H8    2    0.950395    0.292508    0.942116    11.00000   -1.20000
AFIX   0
C9    1    0.935299    0.171273    0.833032    11.00000    0.03787    0.06317 =
         0.04641   -0.00129   -0.00339    0.00471
C10   1    0.740593    0.193950    0.659260    11.00000    0.03694    0.04532 =
         0.04231    0.00124    0.00117    0.00279
C11   1    0.680013    0.156610    0.548765    11.00000    0.04527    0.04575 =
         0.04488   -0.00305    0.00134    0.00784
AFIX  43
H11   2    0.719863    0.098972    0.519904    11.00000   -1.20000
AFIX   0
C12   1    0.559593    0.206484    0.482432    11.00000    0.04344    0.04812 =
         0.04396   -0.00062   -0.00057   -0.00067
AFIX  43
H12   2    0.518559    0.181120    0.408753    11.00000   -1.20000
AFIX   0
C13   1    0.497538    0.293188    0.521804    11.00000    0.03278    0.04969 =
         0.04730    0.00394    0.00178   -0.00078
C14   1    0.562146    0.329450    0.633198    11.00000    0.03238    0.04268 =
         0.05308   -0.00279    0.00329   -0.00151
C15   1    0.682352    0.280233    0.703017    11.00000    0.03194    0.04627 =
         0.04427   -0.00090    0.00108   -0.00167
C16   1    0.365301    0.345183    0.454299    11.00000    0.03983    0.04512 =
         0.05606   -0.00051   -0.00025    0.00013
AFIX  43
H16   2    0.344424    0.407692    0.479912    11.00000   -1.20000
AFIX   0
C17   1    0.274039    0.312493    0.361905    11.00000    0.04949    0.05083 =
         0.05014   -0.00294   -0.00135    0.00888
AFIX  43
H17   2    0.299085    0.251486    0.333403    11.00000   -1.20000
AFIX   0
C18   1    0.132989    0.363122    0.296958    11.00000    0.06238    0.06237 =
         0.05823   -0.01222   -0.01429    0.01846
C19   1   -0.020667    0.303658    0.307873    11.00000    0.06716    0.05820 =
         0.20572   -0.02604   -0.06298    0.00222
AFIX  23
H19A  2   -0.104997    0.323079    0.247498    11.00000   -1.20000
H19B  2   -0.000323    0.234933    0.299542    11.00000   -1.20000
AFIX   0
C20   1   -0.064478    0.327640    0.433161    11.00000    0.05359    0.08212 =
         0.19866    0.03948    0.02256   -0.00925
AFIX  23
H20A  2   -0.179115    0.320768    0.439178    11.00000   -1.20000
H20B  2   -0.007655    0.286094    0.492697    11.00000   -1.20000
AFIX   0
C21   1   -0.013671    0.429919    0.450001    11.00000    0.04615    0.08112 =
         0.06165    0.02010    0.00739    0.00032
AFIX  13
H21   2    0.045768    0.436093    0.529378    11.00000   -1.20000
AFIX   0
C22   1   -0.146354    0.502498    0.441844    11.00000    0.04606    0.08124 =
         0.07974    0.00114    0.01224    0.00454
C23   1   -0.169094    0.553117    0.538635    11.00000    0.11900    0.20045 =
         0.13609   -0.06192   -0.00157    0.05772
AFIX  93
H23A  2   -0.255281    0.595767    0.538389    11.00000   -1.20000
H23B  2   -0.099051    0.546404    0.607596    11.00000   -1.20000
AFIX   0
C24   1   -0.252916    0.509963    0.330166    11.00000    0.06845    0.11500 =
         0.11184    0.01880   -0.00011    0.03179
AFIX 137
H24A  2   -0.329166    0.561095    0.338190    11.00000   -1.50000
H24B  2   -0.308969    0.449859    0.315757    11.00000   -1.50000
H24C  2   -0.190175    0.523810    0.263648    11.00000   -1.50000
AFIX   0
MOLE 2
C25   1    1.176690    0.313002    0.795203    11.00000    0.03791    0.09980 =
         0.13078    0.00333    0.01240   -0.00717
AFIX 137
H25A  2    1.214765    0.320288    0.878565    11.00000   -1.50000
H25B  2    1.232738    0.357326    0.747047    11.00000   -1.50000
H25C  2    1.195622    0.247872    0.769734    11.00000   -1.50000
AFIX   0
MOLE 1
C26   1    0.169683    0.391619    0.170220    11.00000    0.16360    0.16926 =
         0.04509   -0.00241   -0.00495    0.10982
AFIX 137
H26A  2    0.083104    0.430073    0.133704    11.00000   -1.50000
H26B  2    0.181733    0.334337    0.122879    11.00000   -1.50000
H26C  2    0.267418    0.428468    0.173930    11.00000   -1.50000
AFIX   0
MOLE 2
C27   1    0.124386    0.562447    0.849103    11.00000    0.09957    0.10162 =
         0.11928   -0.00608    0.00050   -0.01923
AFIX 137
H27A  2    0.163672    0.626553    0.867317    11.00000   -1.50000
H27B  2    0.143234    0.546342    0.767449    11.00000   -1.50000
H27C  2    0.179413    0.516981    0.903187    11.00000   -1.50000
AFIX   0
HKLF 4


REM  exp_11661 in P2(1)
REM wR2 = 0.099784, GooF = S = 1.03000, Restrained GooF = 1.02981 for all data
REM R1 = 0.037403 for 2671 Fo > 4sig(Fo) and 0.044082 for all 3051 data
REM 314 parameters refined using 1 restraints

END

WGHT      0.0579      0.0849

REM Highest difference peak  0.131,  deepest hole -0.146,  1-sigma level  0.031
Q1    1   0.0230  0.2515  0.2378  11.00000  0.05    0.13
Q2    1   0.7388  0.5325  0.7420  11.00000  0.05    0.12
Q3    1   0.2253  0.3494  0.1248  11.00000  0.05    0.11
Q4    1   0.2556  0.4583  0.5402  11.00000  0.05    0.11
Q5    1  -0.0028  0.5046  0.9172  11.00000  0.05    0.11
;
_shelx_res_checksum   27482

_shelx_hkl_file
;
   0 -16   1 1331.15 237.803   8
   0 -16   2 289.751 212.704   8
   0 -16  -3 710.028 234.080  10
   0 -16   3 1763.11 241.652   8
   0 -16   4 510.182 182.653   8
   0 -15   0-133.746 261.256   8
   0 -15  -1 5772.84 445.133   8
   0 -15   1 5842.46 454.189   8
   0 -15   2 3182.01 372.134   8
   0 -15   3-108.477 259.951   8
   0 -15   4 7339.80 463.764   8
   0 -15  -4 6217.96 506.133  10
   0 -15   5 537.814 220.600   8
   0 -15  -5 32.2588 285.254  10
   0 -15  -6 206.679 242.539  10
   0 -15   6 581.039 183.272   8
   0 -14   0 3275.00 402.661  11
   0 -14   0 3226.21 391.546   8
   0 -14   1 3558.17 407.946   8
   0 -14  -1 3456.79 404.420   8
   0 -14  -1 2559.76 485.334  11
   0 -14   2 626.401 307.928   8
   0 -14  -2 237.798 270.154   8
   0 -14   3 774.426 322.887   8
   0 -14   4 6407.71 504.708   8
   0 -14   5 4011.11 404.260   8
   0 -14   6 687.723 262.928   8
   0 -14  -6 515.632 342.036  10
   0 -14   7 2856.21 281.635   8
   0 -14  -7 2052.29 314.221  10
   0 -13   0 142.535 237.596   8
   0 -13   0-97.1268 240.524  11
   0 -13   1 10591.5 642.819   8
   0 -13  -1 11464.8 666.911   8
   0 -13  -1 12117.3 652.971  11
   0 -13  -2-96.7871 246.773   8
   0 -13  -2-353.580 423.267  11
   0 -13   2-140.258 285.947   8
   0 -13   3 185.506 293.933   8
   0 -13   4 14032.0 724.453   8
   0 -13   5 13192.8 689.715   8
   0 -13   5 12481.1 628.585  14
   0 -13   6 4704.02 407.468  14
   0 -13  -7 1725.95 373.594  10
   0 -13  -8 451.038 239.904  10
   0 -13   8 1130.28 231.799   8
   0 -12   0 1889.43 318.689  11
   0 -12   0 2226.55 359.294   8
   0 -12   1-256.062 254.950   4
   0 -12   1 496.759 241.789   8
   0 -12  -1 364.846 255.534  11
   0 -12  -1 522.639 269.326   8
   0 -12   2 1649.28 309.205   4
   0 -12  -2 1172.73 300.582   8
   0 -12   2 1160.33 282.860   8
   0 -12  -2 2066.33 338.772  11
   0 -12  -3 3418.13 402.000   8
   0 -12  -3 3137.86 562.679  11
   0 -12   5 11257.4 638.863  14
   0 -12   6 730.493 311.994  14
   0 -12  -7 1011.55 390.681  10
   0 -12   7 680.061 300.341  14
   0 -12   8 1905.82 328.364  14
   0 -12  -8 1722.11 324.781  10
   0 -11   0-149.287 261.356   4
   0 -11   0 181.384 197.247   8
   0 -11   1 4495.44 395.779   8
   0 -11   1 4093.10 413.736   4
   0 -11  -1 5177.42 413.950   8
   0 -11  -1 4404.47 400.621  11
   0 -11  -2 631.339 251.829   8
   0 -11  -2 1354.23 304.342  11
   0 -11   2 574.132 266.684   4
   0 -11  -3 6148.42 467.716   8
   0 -11   3 6202.72 497.963   4
   0 -11  -3 6804.37 539.083  11
   0 -11  -4 860.279 574.264  11
   0 -11   4 270.742 237.988  14
   0 -11   4-395.431 278.025   4
   0 -11   5 1857.45 334.371  14
   0 -11   6 9152.86 603.411  14
   0 -11   7 526.640 322.223  14
   0 -11   8 37.9472 310.508  14
   0 -11  -8 528.453 343.205  10
   0 -10   0 13720.2 664.265   4
   0 -10   1 9031.20 543.554   4
   0 -10   2 832.903 279.738   4
   0 -10   3 2735.27 359.413   4
   0 -10   4 1502.77 290.047  14
   0 -10   4 1679.13 326.776   4
   0 -10  -4 1609.01 452.211  11
   0 -10   4 1290.91 288.469   9
   0 -10   5 13183.0 692.540  14
   0 -10   5 11602.5 650.876   4
   0 -10   5 12009.2 658.816   9
   0 -10   6 7867.71 555.475   9
   0 -10   6 8472.16 572.881  14
   0 -10   7 3120.99 412.287   9
   0 -10   7 3385.91 433.706  14
   0 -10   8 389.025 297.418   9
   0 -10  -8-456.428 323.331  10
   0 -10   8 336.850 359.723  14
   0 -10   9 1762.61 320.336   9
   0 -10   9 904.728 328.996  14
   0  -9   0 82.0377 244.720   4
   0  -9  -1 10521.5 541.961   4
   0  -9   1 11315.5 574.704   4
   0  -9   2 19228.9 773.872   4
   0  -9   3 5253.56 433.741   4
   0  -9   4 1726.52 308.074   4
   0  -9   5 29531.1 1063.11   9
   0  -9   5 29599.1 1061.80   4
   0  -9   5 30017.6 1070.53  14
   0  -9   6 6352.76 481.078   4
   0  -9   6 6675.87 522.642  14
   0  -9   6 6447.22 484.609   9
   0  -9   7 10858.2 657.163  14
   0  -9   7 10028.2 619.647   9
   0  -9  -8 980.210 347.189  10
   0  -9   8 98.1770 329.881  14
   0  -9   8 831.386 300.054   9
   0  -9   9 1508.07 346.838  14
   0  -9   9 1104.44 303.596   9
   0  -9  10 1969.25 303.573   9
   0  -9  11 206.839 175.372   9
   0  -8   0 278015. 5829.73   4
   0  -8  -1 52171.6 1414.49   4
   0  -8   1 52385.5 1432.50   4
   0  -8   1 56279.3 1372.51   7
   0  -8   2 3172.63 368.178   4
   0  -8   3 9807.10 542.366   4
   0  -8   4 25281.2 915.820   4
   0  -8   5 22162.2 871.016   4
   0  -8   6 30731.5 1080.80   9
   0  -8   6 31232.4 1079.00   4
   0  -8   6 30451.9 1093.82  14
   0  -8   7 30257.3 1079.78   4
   0  -8   7 29624.9 1104.56   9
   0  -8   7 29366.3 1102.38  14
   0  -8   8 2537.66 358.732   9
   0  -8   8 2379.74 394.356  14
   0  -8   9 656.844 282.462   9
   0  -8   9 787.319 311.151  14
   0  -8  10 5564.20 448.682   9
   0  -8  10 5088.06 430.395  14
   0  -8  11 781.965 233.565   9
   0  -8 -11 488.400 197.469  13
   0  -7   0 50.2183 141.474   7
   0  -7   0 316.624 228.693   4
   0  -7  -1 139403. 3009.33   4
   0  -7   1 132150. 3015.73   4
   0  -7  -1 138507. 2939.82   7
   0  -7   1 137685. 2967.49   7
   0  -7   2 24358.3 817.224   4
   0  -7   3 52073.7 1412.09   4
   0  -7   4 48676.0 1372.29   4
   0  -7   5 3906.62 396.173   4
   0  -7   6 88554.1 2252.79   4
   0  -7   7 17513.9 796.816  14
   0  -7   7 18350.7 789.886   4
   0  -7   8 3821.83 422.570  14
   0  -7   9 685.179 269.772   9
   0  -7   9 1430.24 334.449  14
   0  -7  10 2959.35 363.912   9
   0  -7  10 3125.48 369.735  14
   0  -7  11 557.426 241.008   9
   0  -7 -12 1519.04 225.828  13
   0  -7  12 2457.71 230.953   9
   0  -6   0 285600. 5776.81   7
   0  -6   0 283757. 5832.26   4
   0  -6  -1 52988.1 1280.65   4
   0  -6   1 52858.7 1304.39   4
   0  -6  -1 50280.7 1232.08   7
   0  -6   2 518.046 231.310   4
   0  -6   3 24641.1 807.746   4
   0  -6   4 23975.0 819.534   4
   0  -6   5 26453.5 901.000   4
   0  -6   6 12211.1 603.781   4
   0  -6   7 7109.53 466.771   4
   0  -6   8 1699.52 319.406  14
   0  -6   9 4197.72 430.695  14
   0  -6  10 217.658 259.555  14
   0  -6  11 11015.3 582.325   9
   0  -6  12 1272.26 217.276   9
   0  -6 -12 886.991 235.773  13
   0  -5   0 341.091 178.287   4
   0  -5   0 210.823 129.388   7
   0  -5  -1 113755. 2433.89   7
   0  -5  -1 117043. 2480.34   4
   0  -5   1 116934. 2507.58   4
   0  -5   2 118778. 2587.38   4
   0  -5   3 11116.3 485.648   4
   0  -5   4 57573.2 1463.49   4
   0  -5   5 44454.9 1239.81   4
   0  -5   6 4619.35 369.965   4
   0  -5   7 10417.0 550.210   4
   0  -5   8 2317.34 315.263  14
   0  -5   9 9242.18 565.889  14
   0  -5  12 4195.04 328.381   9
   0  -4   0 329909. 6609.63   4
   0  -4   1 28843.9 1059.48   2
   0  -4  -1 31108.8 774.075   4
   0  -4   2 21575.5 947.454   2
   0  -4   2 22987.3 656.590   4
   0  -4   3 25094.0 740.398   4
   0  -4  -4 26691.4 748.545   5
   0  -4   4 27796.6 823.761   4
   0  -4  -5 15081.9 557.877   5
   0  -4   5 15940.6 601.358   4
   0  -4   6 2768.65 298.814   4
   0  -4  -6 2198.83 263.135   5
   0  -4  -7 9813.36 514.465   5
   0  -4   7 9759.97 505.935   4
   0  -4 -13 701.959 204.670  13
   0  -3   0 471.901 218.554   3
   0  -3   1 39407.9 1175.24   2
   0  -3   2 13346.6 430.659   4
   0  -3   3 73041.6 1638.57   4
   0  -3  -5 11481.9 484.796   5
   0  -3  -6 31860.1 967.818   5
   0  -3   6 32258.9 954.133   4
   0  -3  -7 6946.91 449.670   5
   0  -3   7 7721.99 431.274   4
   0  -3  -8 6476.31 453.356   5
   0  -3  -9 205.651 217.244   5
   0  -3 -13 464.266 219.352  13
   0  -3  13 647.569 162.943   9
   0  -2   0 999999. 19739.8   3
   0  -2   1 348227. 7218.57   2
   0  -2   1 358726. 7041.36   3
   0  -2  -1 344961. 7215.07   3
   0  -2  -5 79631.5 1852.80   5
   0  -2  -6 52756.5 1393.09   5
   0  -2  -7 16423.9 698.822   5
   0  -2  -8 13132.7 656.025   5
   0  -2  -9 3488.12 388.063   5
   0  -2 -13 923.104 215.813  13
   0  -1   0 773.209 108.224   3
   0  -1  -1 317945. 6414.02   3
   0  -1  -4 34867.0 911.062   5
   0  -1  -5 60359.0 1471.00   5
   0  -1  -6 963.902 254.770   5
   0  -1  -7 1739.22 314.751   5
   0  -1  -8 3460.25 392.048   5
   0  -1  -9 3511.29 356.585  15
   0  -1  -9 3224.51 380.554   5
   0  -1 -10 2971.37 370.311  15
   0  -1 -11 1685.84 306.975  15
   0  -1 -13 408.540 201.310  13
   0   0   1 32115.8 713.985   3
   0   0   2 16021.6 477.899   3
   0   0  -2 15479.9 438.937   1
   0   0  -3 306713. 6095.66   1
   0   0   3 297109. 6168.11   3
   0   0   4 230806. 4883.62   3
   0   0  -4 233915. 4773.95   5
   0   0  -5 190805. 4036.06   5
   0   0  -6 153491. 3386.41   5
   0   0  -7 6195.03 449.828   5
   0   0  -8 212.592 258.419   5
   0   0  -9 4773.82 452.019   5
   0   0  -9 4688.10 408.440  15
   0   0 -10 13980.2 721.847  15
   0   0 -10 12349.8 684.060   5
   0   0 -11 9781.00 582.902  15
   0   0 -12 106.210 229.515  15
   0   0 -13 906.316 197.747  13
   0   1   2 583657. 11186.9   1
   0   1   2 562493. 11317.4   3
   0   1   3 101674. 2389.22   3
   0   1  -4 34830.9 910.301   5
   0   1   4 33837.3 1103.79   3
   0   1  -5 61992.7 1519.62   5
   0   1  -6 941.933 259.814   5
   0   1  -7 1929.74 326.582   5
   0   1  -8 3977.10 408.779   5
   0   1  -9 2801.75 355.527  15
   0   1  -9 2768.60 381.249   5
   0   1 -10 2955.98 372.460  15
   0   1 -11 1906.49 351.653  15
   0   1 -12 9696.35 551.117  15
   0   1 -13 623.998 195.944  15
   0   2  -1 362643. 7235.88   3
   0   2   2 224972. 4824.93   3
   0   2   3 27344.3 810.039   1
   0   2   3 28073.6 980.743   3
   0   2  -3 26789.2 708.919   5
   0   2  -4 11480.2 451.080   5
   0   2   4 11705.4 644.610   3
   0   2   5 76822.2 2251.94   3
   0   2  -5 83465.8 1906.05   5
   0   2  -6 50818.3 1380.78   5
   0   2  -7 16326.5 701.059   5
   0   2  -8 14400.3 688.111   5
   0   2  -9 4325.32 419.698   5
   0   2  -9 3366.85 380.834  15
   0   2 -10 7761.24 559.342  15
   0   2 -11 759.201 306.556  15
   0   2 -12 2213.39 340.937  15
   0   2 -13 1120.86 215.966  15
   0   3   0 290.160 190.304   3
   0   3  -1 43705.7 1126.69   3
   0   3   2 14046.2 681.220   3
   0   3  -3 72893.1 1621.58   5
   0   3   3 73624.4 2053.86   3
   0   3  -4 83490.7 1872.82   5
   0   3   4 79734.0 2323.80   3
   0   3  -5 11752.5 503.983   5
   0   3  -6 32743.8 1011.27   5
   0   3  -7 7230.95 483.551   5
   0   3  -8 6652.97 485.986   5
   0   3  -9 207.113 249.477  15
   0   3  -9 483.421 292.665   5
   0   3 -10 4885.26 473.960  15
   0   3 -11 1311.10 358.515  15
   0   3 -12 4981.10 430.026  15
   0   4   0 329908. 6989.08   2
   0   4  -1 31274.5 982.426   3
   0   4   1 32854.5 1135.87   3
   0   4   2 23423.1 994.432   3
   0   4  -2 23231.9 596.090   5
   0   4  -3 26100.8 708.513   5
   0   4  -4 28081.6 806.768   5
   0   4  -5 16329.5 608.167   5
   0   4  -6 2483.04 300.250   5
   0   4  -7 9049.72 524.870   5
   0   4  -8 649.050 265.128   5
   0   4  -9 2629.22 377.375  15
   0   4  -9 2844.80 360.110   5
   0   4 -10 563.334 318.383  15
   0   4 -11 6111.44 510.028  15
   0   4 -12 5145.16 424.249  15
   0   5   0 71.6858 252.427   2
   0   5   0 327.316 255.410   3
   0   5  -1 121113. 2890.34   3
   0   5   1 115681. 2983.85   2
   0   5   1 118174. 3047.71   3
   0   5  -2 112070. 2342.64   5
   0   5  -3 10241.7 390.581   5
   0   5  -4 55544.7 1364.83   5
   0   5  -5 43139.5 1178.90   5
   0   5  -6 4698.34 368.847   5
   0   5  -7 10392.0 553.650   5
   0   5  -8 3188.21 356.214  15
   0   5  -8 2896.23 363.734   5
   0   5  -9 10057.0 622.928  15
   0   5  -9 10370.7 607.757   5
   0   5 -10 9754.18 623.483  15
   0   5 -11 5880.12 510.253  15
   0   5 -12 3286.71 353.712  15
   0   6  -5 26970.1 851.112   5
   0   6  -6 11979.6 562.454   5
   0   6  -7 6682.91 448.030   5
   0   6  -8 2153.28 335.136  15
   0   6  -8 1837.48 310.661   5
   0   6  -9 3286.76 400.845  15
   0   6 -10 279.529 295.480  15
   0   6 -11 9551.60 577.012  15
   0   7  -7 17100.0 752.854  15
   0   7  -8 3961.39 407.815  15
   0   7  -9 922.830 283.110  15
   0   7 -10 2861.18 372.433  15
   0   7 -11-31.8694 241.236  15
   0   8  -8 2246.20 324.863  15
   0   8  -9 592.152 261.595  15
   0   8 -10 4615.40 400.775  15
  -1 -16   4 2204.38 224.052   8
  -1 -16   3 9.04714 166.763   8
  -1 -16   2 1068.20 217.515   8
  -1 -16   1 2209.80 257.829   8
   1 -16   1 1588.56 266.123   8
   1 -16   2-39.8509 196.853   8
  -1 -16  -3 253.164 224.398  10
   1 -16   3-35.7311 185.328   8
   1 -16   4 549.953 170.087   8
   1 -15  -6 618.042 242.251  10
  -1 -15   6 1380.88 204.693   8
  -1 -15   5 3928.29 311.219   8
   1 -15  -5 2594.24 348.463  10
   1 -15  -4-261.294 292.462  10
  -1 -15   4 280.041 214.088   8
  -1 -15   3 1810.43 301.435   8
   1 -15  -3 2304.01 357.612  10
  -1 -15   2 382.360 236.770   8
   1 -15  -1 318.766 274.964   8
  -1 -15   1 431.269 245.147   8
   1 -15  -1 650.467 433.264  11
  -1 -15   0 1702.65 276.578   8
   1 -15   0 1229.66 344.432  11
   1 -15   0 1876.22 344.576   8
   1 -15   1 52.6732 268.031   8
   1 -15   1 2.92509 219.464  11
   1 -15   2 1958.39 317.284   8
   1 -15   3 580.892 266.102   8
   1 -15   4 823.983 246.015   8
  -1 -15  -5 435.358 295.186  10
   1 -15   5 364.347 205.421   8
   1 -14  -7 494.174 275.677  10
  -1 -14   7 779.203 212.559   8
   1 -14  -6 4187.46 443.832  10
  -1 -14   6 4850.87 381.406   8
  -1 -14   5 327.748 242.339   8
   1 -14  -5 645.160 399.734  10
  -1 -14   4 3147.42 362.944   8
   1 -14  -4 3116.09 456.550  10
  -1 -14   3 3224.75 381.158   8
   1 -14  -2 1411.85 328.173   8
  -1 -14   2 780.027 286.681   8
   1 -14  -2 1466.73 436.971  11
  -1 -14   1 4633.74 431.297   8
   1 -14  -1 4393.66 463.506   8
   1 -14  -1 4389.99 430.424  11
   1 -14   0 2919.41 361.670  11
   1 -14   0 2646.52 398.630   8
  -1 -14   0 2860.96 361.525   8
  -1 -14  -1 1065.90 284.300   8
   1 -14   1 817.528 271.869  11
   1 -14   1 1076.65 334.272   8
   1 -14   2 709.121 318.069   8
   1 -14   3 5575.97 474.651   8
   1 -14   4 1772.56 338.955   8
   1 -14   5 2442.39 337.982   8
   1 -14   6 1456.22 262.066   8
   1 -14   7 599.640 191.244   8
  -1 -14  -7 521.005 231.603  10
   1 -13  -8 932.310 274.903  10
   1 -13  -7 1195.66 354.280  10
   1 -13  -6 1462.32 440.141  10
   1 -13  -5 890.483 439.844  10
  -1 -13   4 217.605 286.147   8
  -1 -13   3 426.722 263.837   8
   1 -13  -3 519.229 437.534  11
   1 -13  -2 2092.37 359.745  11
   1 -13  -2 2267.26 371.222   8
  -1 -13   2 2334.51 370.041   8
  -1 -13   1 417.592 250.265   8
   1 -13  -1 128.889 292.258  11
   1 -13  -1 255.821 266.883   8
  -1 -13   0 2953.43 378.753   8
   1 -13   0 2609.72 355.816  11
   1 -13   0 2224.60 367.111   8
   1 -13   1 998.695 329.688   8
   1 -13   1 952.606 284.353  11
  -1 -13  -1 1264.18 290.808   8
   1 -13   2 1301.68 341.804   8
  -1 -13  -2 1276.82 286.678   8
   1 -13   2 1563.07 282.703  11
   1 -13   3 4893.70 458.047   8
   1 -13   4 10789.2 655.739   8
   1 -13   5 187.687 241.411  14
   1 -13   5 399.888 277.215   8
   1 -13   6 137.606 264.670   8
   1 -13   6 150.166 256.040  14
  -1 -13  -7 2005.07 375.723  10
   1 -13   7 1682.00 266.189   8
   1 -13   7 2157.00 303.515  14
  -1 -13  -8 206.331 202.437  10
   1 -13   8 74.0209 163.996   8
   1 -12  -9-566.448 310.318  10
   1 -12  -8 614.444 321.041  10
   1 -12  -7 365.571 352.763  10
   1 -12  -6 1529.81 467.663  10
  -1 -12   6 2275.76 357.976  14
  -1 -12   5 3975.68 410.274  14
   1 -12  -4 8511.17 757.198  11
   1 -12  -3 3591.09 407.667   8
   1 -12  -3 3141.52 418.205  11
   1 -12  -2 11756.8 671.508   8
  -1 -12   2 11622.0 650.915   4
   1 -12  -2 11823.1 680.744  11
  -1 -12   2 12382.6 676.044   8
   1 -12  -1 1602.43 314.047   8
   1 -12  -1 1147.82 311.193  11
  -1 -12   1 1259.99 278.811   8
  -1 -12   0 2644.67 343.272   8
   1 -12   0 2338.05 348.453   8
   1 -12   0 2655.18 345.087   4
   1 -12   0 2254.55 332.128  11
  -1 -12  -1 1507.66 356.358  11
   1 -12   1 1572.42 320.537   8
  -1 -12  -1 652.429 227.594   8
   1 -12   1 901.974 265.290   4
   1 -12   1 896.215 274.415  11
  -1 -12  -2 1437.19 288.553   8
   1 -12   2 1739.19 334.200   8
   1 -12   2 1513.25 287.158  11
   1 -12   2 2165.35 326.893   4
   1 -12   3 17595.4 846.504   8
   1 -12   4 30393.1 1079.68  14
   1 -12   5 1381.13 331.479  14
   1 -12   6 1305.48 338.563  14
   1 -12   7 875.948 303.901  14
   1 -12   8 349.170 266.284  14
  -1 -12  -8-36.8041 251.627  10
   1 -12   9 2396.98 235.133   8
   1 -11  -9 247.283 257.474  10
  -1 -11   8 520.166 304.027   9
   1 -11  -8 550.537 335.706  10
  -1 -11   7 4417.04 456.047   9
  -1 -11   7 4456.91 463.428  14
   1 -11  -7 4220.79 528.335  10
  -1 -11   6 1255.43 331.043  14
  -1 -11   6 854.086 289.105   9
  -1 -11   5 851.728 305.945  14
   1 -11  -4 1487.92 390.427  11
  -1 -11   4 1097.08 292.249   4
  -1 -11   4 2107.63 318.521  14
   1 -11  -3 4903.06 433.266   8
  -1 -11   3 4648.46 432.404   4
   1 -11  -3 4443.49 441.212  11
   1 -11  -2 431.408 269.078  11
  -1 -11   2 160.366 249.954   4
   1 -11  -2 401.829 247.009   8
  -1 -11   1 549.787 256.150   4
  -1 -11   1 552.365 216.275   8
   1 -11  -1 88.2971 227.417   8
   1 -11  -1 466.432 263.106  11
   1 -11   0 2138.71 307.690   8
   1 -11   0 2112.11 320.969   4
  -1 -11   0 2424.28 311.961   8
   1 -11   0 2062.85 312.583  11
  -1 -11  -1 1467.45 278.453   8
   1 -11   1 1778.08 306.566   8
   1 -11   1 1348.79 282.007   4
   1 -11   1 1212.87 271.145  11
  -1 -11  -1 1607.19 288.542  11
  -1 -11  -2 214.310 203.531   8
  -1 -11  -2 260.787 370.527  11
   1 -11   2 165.066 217.046   8
   1 -11   2 555.457 251.546  11
   1 -11   2 74.3221 253.747   4
   1 -11   3 18678.9 838.115   4
  -1 -11  -3 19930.6 831.973   8
   1 -11   4 3353.47 389.617  14
   1 -11   4 3955.08 411.850   4
   1 -11   5 6143.75 497.969  14
   1 -11   6 2983.43 405.939  14
   1 -11   7 251.753 317.134  14
   1 -11   8 419.152 310.570  14
  -1 -11  -8 1038.77 332.609  10
   1 -11   9 2331.32 329.999  14
  -1 -10  10 681.607 244.540   9
   1 -10  -9 6424.21 470.261  10
  -1 -10   9 6792.57 510.684   9
  -1 -10   8-13.9165 301.040   9
   1 -10  -8 264.320 370.734  10
  -1 -10   8 220.543 327.847  14
  -1 -10   7 2314.08 400.842  14
  -1 -10   7 2029.86 358.984   9
   1 -10  -7 1889.63 412.230  10
  -1 -10   6 12159.4 684.043  14
  -1 -10   6 12125.0 670.864   9
   1 -10  -5 18737.0 952.130  11
  -1 -10   5 17292.8 804.726   9
  -1 -10   5 17943.4 814.217   4
  -1 -10   5 19559.7 837.773  14
  -1 -10   4 1295.78 261.454   7
   1 -10  -4 567.721 245.182  11
  -1 -10   4 1356.30 308.313   4
  -1 -10   4 998.295 258.195   9
  -1 -10   4 711.772 256.603  14
  -1 -10   3 4761.27 390.900   7
  -1 -10   3 5263.30 448.395   4
  -1 -10   2 18346.4 739.987   7
  -1 -10   2 16720.3 756.971   4
  -1 -10   1 3005.81 307.473   7
  -1 -10   1 3297.39 381.610   4
   1 -10  -1 3297.62 346.878   4
   1 -10   0 14196.2 659.495   4
   1 -10   1 7505.90 503.721   4
   1 -10   2 3147.96 369.152   4
   1 -10   3 1810.78 330.292   4
   1 -10   4 8165.64 530.622  14
   1 -10   4 7219.17 532.333   4
   1 -10   5 30159.3 1104.70   4
   1 -10   5 29243.3 1083.02   9
   1 -10   5 30111.1 1105.50  14
   1 -10   6 38897.3 1316.52  14
   1 -10   6 38004.9 1283.82   9
   1 -10   7 2405.75 369.695   9
   1 -10   7 2147.29 390.548  14
   1 -10   8 3640.65 460.085  14
   1 -10   8 3729.68 386.462   9
   1 -10   9 150.125 278.968  14
   1 -10  10 3251.18 318.113  14
  -1  -9  11 2757.38 272.805   9
  -1  -9  10 85.4344 255.464   9
  -1  -9   9 204.799 305.690   9
   1  -9  -8 5570.58 522.216  10
  -1  -9   8 6493.87 532.755  14
  -1  -9   8 5570.57 498.675   9
  -1  -9   7 2079.28 355.042   9
  -1  -9   7 1563.32 367.629  14
  -1  -9   6 5965.83 476.231   9
  -1  -9   6 5420.26 435.294   4
  -1  -9   6 5078.63 475.326  14
  -1  -9   5 5125.36 410.368   9
  -1  -9   5 4570.33 410.869   4
   1  -9  -5 5334.97 522.773  11
  -1  -9   5 5349.55 438.798  14
  -1  -9   4 6854.49 486.208   4
  -1  -9   3 389.445 287.307   4
  -1  -9   2 12956.0 596.242   7
  -1  -9   2 12515.2 629.177   4
   1  -9  -1 13075.1 591.799   4
  -1  -9   1 13308.5 594.944   7
  -1  -9   1 13178.0 632.467   4
  -1  -9   0 53860.5 1433.32   7
  -1  -9   0 54449.0 1495.58   4
   1  -9   0 51979.6 1458.63   4
  -1  -9  -1 11770.9 545.013   7
   1  -9   1 12155.7 589.465   4
   1  -9   2 12756.9 627.439   4
   1  -9   3 1098.90 298.437   4
   1  -9   4 4070.70 417.717   4
   1  -9   5 19089.4 825.628   9
   1  -9   5 21308.1 876.422   4
   1  -9   5 19556.8 842.909  14
   1  -9   6 37708.9 1286.80  14
   1  -9   6 39040.9 1271.90   9
   1  -9   6 37005.8 1273.70   4
   1  -9   7 1405.04 359.741  14
   1  -9   7 1270.08 306.724   9
   1  -9   8 295.658 258.700   9
   1  -9   8 41.6364 298.062  14
   1  -9   9 3645.94 421.631  14
   1  -9   9 4475.92 401.573   9
   1  -9  10 1970.64 267.095   9
   1  -9  10 1576.44 288.286  14
  -1  -8  11 2163.94 293.461   9
   1  -8 -11 1638.81 252.496  13
  -1  -8  10 5386.59 474.491   9
   1  -8 -10 5577.46 428.698  13
  -1  -8   9 5535.89 494.454  14
  -1  -8   9 4970.23 487.635   9
  -1  -8   8 10292.6 639.375   9
  -1  -8   8 11121.0 662.004  14
  -1  -8   7 9222.81 593.615  14
  -1  -8   7 8176.32 563.071   9
  -1  -8   6 14821.1 716.038  14
  -1  -8   6 14283.1 687.555   9
  -1  -8   6 13646.7 654.569   4
  -1  -8   5 4526.03 399.002   4
  -1  -8   4 8960.52 524.123   4
  -1  -8   3 10685.3 551.569   4
   1  -8  -2 46556.4 1267.25   4
  -1  -8   2 47292.8 1337.32   4
  -1  -8   1 21831.2 796.332   4
   1  -8  -1 20170.6 731.784   4
  -1  -8   1 21861.2 745.005   7
   1  -8   0 27977.7 888.728   4
  -1  -8   0 28024.6 913.518   4
  -1  -8   0 27410.5 869.163   7
  -1  -8  -1 26767.6 835.436   7
   1  -8   1 25517.5 876.046   4
   1  -8   2 10856.4 572.822   4
   1  -8   3 23903.8 886.478   4
   1  -8   4 3093.71 376.029   4
   1  -8   5 77864.1 2073.27   4
   1  -8   6 8654.52 563.068  14
   1  -8   6 8735.71 535.244   9
   1  -8   6 9701.18 587.102   4
   1  -8   7 1155.24 298.181   9
   1  -8   7 1054.63 313.379  14
   1  -8   7 1248.39 278.498   4
   1  -8   8 2257.79 395.322  14
   1  -8   8 1704.61 332.727   9
   1  -8   9 2264.97 379.072  14
   1  -8   9 3071.02 371.448   9
   1  -8  10 2485.29 330.483  14
   1  -8  10 2653.77 303.313   9
   1  -8  11 797.591 191.199   9
  -1  -7  12 4252.15 304.877   9
   1  -7 -12 3200.85 278.381  13
   1  -7 -11 831.732 269.635  13
  -1  -7  11 1241.69 301.804   9
  -1  -7  10-29.8356 291.272   9
  -1  -7   9 3808.66 421.919  14
  -1  -7   8 33694.0 1189.97  14
  -1  -7   7 55342.0 1651.75  14
  -1  -7   6 930.819 244.548   4
  -1  -7   5 3958.85 353.727   4
  -1  -7   4 10836.8 541.063   4
  -1  -7   3 35949.3 1067.81   4
  -1  -7   2 123324. 2757.38   4
   1  -7  -2 120872. 2682.77   4
   1  -7  -1 8523.43 424.874   4
  -1  -7   1 8028.15 462.019   4
  -1  -7   1 8812.63 431.241   7
   1  -7   0 40005.8 1092.82   4
  -1  -7   0 39767.2 1084.84   7
  -1  -7   0 40566.3 1122.82   4
   1  -7   1 15759.5 612.819   4
  -1  -7  -1 15394.2 569.777   7
   1  -7   2 42057.4 1201.34   4
   1  -7   3 53231.9 1453.69   4
   1  -7   4 2474.36 350.507   4
   1  -7   5 35087.0 1156.26   4
   1  -7   6 15954.7 742.559   4
   1  -7   7 15921.5 754.870   4
   1  -7   7 16229.8 767.617  14
   1  -7   7 15974.0 739.555   9
   1  -7   8 4828.13 447.515  14
   1  -7   8 5727.97 464.854   9
   1  -7   8 5583.32 460.266   4
   1  -7   9 8607.41 566.550  14
   1  -7   9 8670.56 554.735   9
   1  -7  10 304.707 220.266   9
   1  -7  10 103.263 245.447  14
   1  -7  11 842.042 214.920   9
  -1  -7 -12-66.3701 149.598  13
   1  -6 -12 3290.68 326.497  13
  -1  -6  12 3220.68 312.266   9
  -1  -6  11 3044.47 391.303   9
  -1  -6   9 2780.96 357.185  14
  -1  -6   8 16073.8 769.092  14
  -1  -6   6 4792.21 378.466   4
  -1  -6   5 19398.1 731.762   4
  -1  -6   4 23972.5 799.449   4
  -1  -6   3 4404.57 340.108   4
   1  -6  -2 194365. 4078.93   4
  -1  -6   2 199590. 4158.95   4
   1  -6  -1 5695.54 317.338   4
  -1  -6   1 6553.80 377.164   4
  -1  -6   1 5876.72 508.725   3
  -1  -6   0 10636.9 421.798   7
  -1  -6   0 9928.31 455.461   4
   1  -6   0 9378.73 426.060   4
  -1  -6  -1 55079.8 1328.04   7
   1  -6   1 53406.6 1354.31   4
  -1  -6  -2 24888.1 765.307   7
   1  -6   2 26246.1 818.273   4
   1  -6   3 6168.85 418.722   4
   1  -6   4 32165.6 1024.20   4
   1  -6   5 1913.09 344.547   4
   1  -6   6 4207.70 409.145   4
   1  -6   7 1836.20 319.760   4
   1  -6   8 554.701 257.006  14
   1  -6   8 1382.88 290.486   4
   1  -6   9 2322.81 357.314   9
   1  -6   9 1205.08 288.707  14
   1  -6  10 4575.35 395.227  14
   1  -6  10 4627.65 400.449   9
   1  -6  11 3366.12 317.675   9
   1  -5 -13 804.451 184.642  13
  -1  -5  12 1569.96 284.249   9
   1  -5 -12 1311.22 284.427  13
  -1  -5   9 342.073 241.580  14
  -1  -5   8 11102.8 602.675  14
  -1  -5   6 4147.23 336.009   4
  -1  -5   5 3199.33 295.432   4
  -1  -5   4 2869.36 282.909   4
  -1  -5   3 11528.4 483.443   4
  -1  -5   2 55461.8 1338.02   4
  -1  -5   2 57338.4 1605.44   3
   1  -5  -2 53730.2 1274.08   4
  -1  -5   2 54768.1 1727.05   2
  -1  -5   1 335953. 7317.66   3
  -1  -5   1 354784. 6908.86   4
   1  -5  -1 332226. 6849.70   4
  -1  -5   0 15200.0 515.296   4
   1  -5   0 14351.3 494.718   4
  -1  -5   0 14487.8 494.410   7
  -1  -5   0 13927.3 761.508   3
   1  -5   1 41643.0 1054.55   4
  -1  -5  -1 42644.7 1474.76   3
  -1  -5  -1 40352.5 1028.07   7
  -1  -5  -2 41115.8 1061.23   7
   1  -5   2 43030.7 1112.57   4
   1  -5   3 13220.2 544.638   4
   1  -5   4 47245.6 1293.12   4
   1  -5   5 12403.5 590.921   4
   1  -5   6 227.629 257.072   4
   1  -5   7 2193.34 324.059   4
   1  -5   8 8051.10 525.320  14
   1  -5   8 8917.24 539.703   4
   1  -5   9 8673.45 550.977  14
   1  -5  11 231.922 206.490   9
  -1  -4  13 71.1612 157.616   9
   1  -4 -13-61.2215 190.771  13
   1  -4 -12 418.079 267.076  13
  -1  -4   6 64202.5 1597.17   4
  -1  -4   5 25582.0 785.890   4
  -1  -4   4 16130.8 561.221   4
  -1  -4   3 99663.7 2749.90   2
  -1  -4   3 102812. 2284.52   4
  -1  -4   2 180762. 3918.92   3
  -1  -4   2 176731. 3648.29   4
  -1  -4   1 174001. 3548.82   4
  -1  -4   1 165246. 3866.06   3
  -1  -4   0 226991. 5153.68   3
  -1  -4   0 232552. 4736.57   7
   1  -4   0 234001. 4732.19   4
  -1  -4   0 235012. 4745.32   4
  -1  -4  -1 246763. 5569.79   3
  -1  -4  -1 254829. 5087.86   7
   1  -4   1 246939. 5110.18   4
   1  -4   1 253890. 5542.86   2
   1  -4   2 9045.25 614.074   2
  -1  -4  -2 8646.58 611.787   3
   1  -4   2 8563.27 381.188   4
  -1  -4  -7 14614.2 658.633   5
   1  -4   7 14907.4 674.764   4
  -1  -4  -8 712.408 260.518   5
   1  -4   8 787.241 263.528   4
   1  -3 -13 2220.22 270.197  13
   1  -3  -9 19220.4 814.268   5
   1  -3  -8 17322.8 734.406   5
   1  -3  -7 28397.4 936.665   5
   1  -3  -6 41369.8 1151.57   5
  -1  -3   5 22602.8 680.596   4
   1  -3  -5 21467.9 684.487   5
  -1  -3   4 11173.9 428.158   4
   1  -3  -4 11950.0 420.627   5
  -1  -3   3 9208.31 353.704   4
  -1  -3   2 10201.0 360.270   4
  -1  -3   1 733122. 14729.2   3
  -1  -3   1 724564. 14712.1   2
  -1  -3   0 385332. 8008.65   3
   1  -3   1 189991. 4165.41   2
  -1  -3  -1 183884. 4194.67   3
   1  -3   2 45991.7 1419.78   2
  -1  -3  -2 43677.1 1400.30   3
  -1  -3  -3 73162.9 2072.21   3
  -1  -3  -3 73083.0 1634.39   6
  -1  -3  -7 6950.21 465.280   5
   1  -3   8 90.4231 201.295   4
  -1  -3  -8 148.172 238.884   5
  -1  -3  -9 12563.9 672.051   5
   1  -2 -13-162.753 190.205  13
   1  -2  -9 10148.4 596.392   5
   1  -2  -8 12292.9 619.338   5
   1  -2  -7 8094.40 475.401   5
   1  -2  -6 6859.01 403.245   5
  -1  -2   5 40216.5 1011.69   4
   1  -2  -5 39988.0 1065.54   5
   1  -2  -4 149037. 3168.96   5
  -1  -2   4 151906. 3138.63   4
  -1  -2   3 85030.1 1813.90   4
  -1  -2   1 205181. 4292.34   2
  -1  -2  -1 133290. 3025.24   3
   1  -2   1 133044. 2985.83   2
  -1  -2  -2 142800. 3290.70   3
  -1  -2  -3 25414.1 965.098   3
  -1  -2  -3 25953.0 690.236   6
  -1  -2  -4 75372.7 1745.17   6
  -1  -2  -4 77183.6 2107.17   3
  -1  -2  -7 5357.25 422.997   5
  -1  -2  -8 8598.32 540.719   5
  -1  -2  -9 1553.60 318.826   5
   1  -1 -13 231.942 188.956  13
   1  -1 -10 10280.9 617.902   5
   1  -1  -9 7588.33 519.733   5
   1  -1  -8 10015.2 566.868   5
   1  -1  -7 49296.8 1385.13   5
   1  -1  -6 5528.78 377.588   5
   1  -1  -5 39466.0 1046.27   5
   1  -1  -4 38586.0 987.509   5
  -1  -1   4 39046.5 912.662   4
   1  -1  -3 4303.28 230.850   5
   1  -1  -3 4009.06 355.764   1
   1  -1  -2 509717. 10312.8   1
   1  -1  -1 196356. 4137.81   1
  -1  -1  -2 907789. 18097.3   3
  -1  -1  -3 25973.6 699.749   6
  -1  -1  -3 26849.8 897.078   3
  -1  -1  -4 114788. 2555.29   6
  -1  -1  -4 122143. 2818.09   3
  -1  -1  -6 10894.4 531.235   5
  -1  -1  -7 1600.42 322.034   5
  -1  -1  -8 3250.68 377.692   5
  -1  -1  -9 1603.08 298.538  15
  -1  -1  -9 1712.20 339.209   5
  -1  -1 -10 2889.20 374.145  15
  -1  -1 -11 687.764 269.737  15
  -1  -1 -12 746.590 223.010  15
   1   0 -13 210.279 161.946  13
   1   0 -12 749.134 238.985  15
   1   0 -11 3029.61 371.568  15
   1   0 -10 38637.6 1329.12   5
   1   0 -10 40930.8 1327.31  15
   1   0  -9 242.733 225.850  15
   1   0  -9 10.3936 254.962   5
   1   0  -8 203.792 260.792   5
   1   0  -7 63447.5 1680.60   5
   1   0  -6 68164.8 1703.25   5
   1   0  -5 13111.6 522.418   5
   1   0  -4 36336.7 939.994   5
   1   0  -4 36463.4 1135.04   1
   1   0  -3 75575.0 1648.65   5
   1   0  -3 74907.1 1876.60   1
   1   0  -2 592395. 11899.6   1
   1   0  -1 583969. 11656.7   1
   1   0   0 174994. 3617.27   1
   1   0   1 628325. 12373.3   1
  -1   0  -2 456986. 9189.28   3
  -1   0  -3 326811. 6611.35   6
  -1   0  -3 333862. 6757.18   3
  -1   0  -4 9943.71 412.715   6
  -1   0  -5 201436. 4274.34   6
  -1   0  -6 8783.09 489.605   5
  -1   0  -7 2404.42 344.909   5
  -1   0  -8 3932.19 407.270   5
  -1   0  -9 5092.01 451.837  15
  -1   0  -9 5175.09 455.322   5
  -1   0 -10 3688.42 417.244  15
  -1   0 -11 4871.74 457.255  15
  -1   0 -12 590.413 250.155  15
  -1   0 -13 240.386 155.686  15
   1   1 -12 1337.06 248.721  13
   1   1 -12 1661.26 299.406  15
   1   1 -11 4711.44 459.960  15
   1   1 -10 9040.02 593.953  15
   1   1  -9 7761.31 541.113   5
   1   1  -9 6779.47 487.010  15
   1   1  -8 9951.49 575.820   5
   1   1  -7 49347.8 1410.36   5
   1   1  -6 5480.98 409.224   5
  -1   1   5 34191.1 1232.40   3
   1   1  -5 37969.9 1027.46   5
   1   1  -4 38256.7 991.054   5
   1   1  -4 38601.1 1200.62   1
  -1   1   2 516753. 10459.6   1
  -1   1   0 290457. 5864.29   2
  -1   1  -1 108520. 2318.28   1
  -1   1  -2 924265. 18144.9   6
  -1   1  -3 25585.8 708.399   6
  -1   1  -3 27738.3 702.143   3
  -1   1  -4 118661. 2567.86   6
  -1   1  -5 13790.1 553.017   6
  -1   1  -6 10463.2 539.199   5
  -1   1  -7 1695.35 324.920   5
  -1   1  -8 2400.11 345.375   5
  -1   1  -9 1563.93 305.564  15
  -1   1  -9 1928.35 342.681   5
  -1   1 -10 2937.17 388.592  15
  -1   1 -11 688.451 304.074  15
  -1   1 -12 565.179 271.341  15
  -1   1 -13 306.773 184.784  15
   1   2 -12 3146.74 367.565  15
   1   2 -11 6277.46 512.837  15
   1   2 -10 465.518 294.247  15
   1   2  -9 10581.9 616.454  15
   1   2  -9 10633.9 634.429   5
   1   2  -8 12909.2 658.622   5
   1   2  -7 9798.82 546.314   5
   1   2  -6 6269.36 416.983   5
   1   2  -5 42078.9 1129.59   5
   1   2  -4 151051. 3178.50   5
  -1   2   4 144153. 3563.96   3
   1   2  -3 85698.2 1874.99   5
   1   2  -2 774748. 15251.4   5
   1   2   0 519718. 10343.2   2
  -1   2  -2 141598. 2900.36   6
  -1   2  -3 25513.7 686.793   6
  -1   2  -4 76261.7 1738.05   6
  -1   2  -5 323457. 6646.84   5
  -1   2  -5 323311. 6631.58   6
  -1   2  -6 19534.1 732.403   5
  -1   2  -7 6392.68 471.318   5
  -1   2  -8 6525.94 479.058   5
  -1   2  -9 1476.78 299.643  15
  -1   2  -9 1798.64 328.373   5
  -1   2 -10 5726.93 498.923  15
  -1   2 -11 144.902 300.537  15
  -1   2 -12 1204.39 300.679  15
  -1   2 -13 775.599 205.504  15
   1   3 -12 69.3063 260.489  15
   1   3 -11 1543.61 345.625  15
   1   3 -10 4310.86 453.606  15
   1   3  -9 19401.1 858.814   5
   1   3  -9 19671.3 855.311  15
   1   3  -8 15028.7 717.523   5
   1   3  -7 29992.9 1017.45   5
   1   3  -6 43806.3 1245.56   5
   1   3  -5 22625.6 748.534   5
  -1   3   4 10917.4 625.998   1
   1   3  -4 11155.6 458.546   5
   1   3  -3 9668.50 387.923   5
  -1   3   3 9267.31 620.291   3
  -1   3   3 8939.59 568.543   1
   1   3  -2 10778.4 359.794   5
  -1   3   2 9491.80 549.039   1
   1   3   0 400019. 8151.60   2
  -1   3  -2 44495.7 1041.52   6
  -1   3  -2 49881.0 1137.69   3
  -1   3  -3 72444.6 1607.38   6
  -1   3  -4 71204.4 1646.94   6
  -1   3  -4 71596.2 1664.43   5
  -1   3  -5 173319. 3709.99   5
  -1   3  -5 171129. 3684.44   6
  -1   3  -6 33322.8 1028.71   5
  -1   3  -7 6409.61 455.348   5
  -1   3  -8 308.159 244.793   5
  -1   3  -9 11911.7 657.854  15
  -1   3  -9 11127.4 643.527   5
  -1   3 -10 20886.6 912.765  15
  -1   3 -11 4176.64 468.601  15
  -1   3 -12 602.179 281.273  15
  -1   3 -13 889.657 206.631  15
   1   4 -11 1590.56 369.236  15
   1   4 -10 2087.29 371.087  15
   1   4  -9 3878.22 413.840  15
   1   4  -9 4013.64 408.770   5
   1   4  -8 1369.67 318.139   5
   1   4  -7 1632.51 300.241   5
   1   4  -6 62489.7 1639.73   5
   1   4  -5 24945.3 809.559   5
   1   4  -4 17334.0 600.251   5
   1   4  -3 101913. 2266.50   5
  -1   4   3 110794. 2743.07   1
   1   4  -2 175708. 3591.13   5
  -1   4   2 171447. 4124.52   3
   1   4  -1 164070. 3362.28   5
  -1   4   1 167657. 3848.58   3
  -1   4   0 239334. 5225.75   3
   1   4   0 233860. 5161.91   2
  -1   4   0 247051. 5300.26   2
  -1   4  -2 8724.48 307.336   5
  -1   4  -2 8890.01 304.625   6
  -1   4  -3 70447.7 1534.95   6
  -1   4  -3 66573.3 1547.81   5
  -1   4  -4 49936.9 1221.90   6
  -1   4  -4 49125.5 1241.53   5
  -1   4  -5 83486.8 1976.60   5
  -1   4  -6 1592.52 271.736   5
  -1   4  -7 13726.0 641.391   5
  -1   4  -8 749.074 260.371  15
  -1   4  -8 1026.01 290.512   5
  -1   4  -9 17417.5 794.652   5
  -1   4  -9 18558.4 839.305  15
  -1   4 -10 16779.7 818.190  15
  -1   4 -11 9372.87 605.998  15
  -1   4 -12 2425.11 332.344  15
  -1   4 -13 598.156 181.296  15
   1   5 -11 4378.79 463.408  15
   1   5 -10 3427.91 434.064  15
   1   5  -9-68.1210 234.280   5
   1   5  -9 173.885 278.425  15
   1   5  -8 12273.2 641.736  15
   1   5  -8 11138.6 625.030   5
   1   5  -7 22116.3 856.312   5
   1   5  -6 5091.09 393.295   5
   1   5  -5 3870.78 324.030   5
   1   5  -4 3827.67 285.234   5
   1   5  -3 11672.3 438.085   5
   1   5  -2 55258.1 1274.21   5
  -1   5   1 348572. 7490.32   3
   1   5  -1 341274. 6835.95   5
  -1   5   0 15398.9 763.443   3
   1   5   0 16262.1 769.251   2
   1   5   0 13857.7 409.903   5
   1   5   1 41987.3 1395.58   2
  -1   5  -1 45094.7 1357.64   3
  -1   5  -3 13459.9 450.444   5
  -1   5  -4 47680.9 1206.75   5
  -1   5  -5 12478.7 523.945   5
  -1   5  -6 522.832 212.253   5
  -1   5  -7 2244.57 296.334   5
  -1   5  -8 8302.50 548.666  15
  -1   5  -8 9395.62 557.928   5
  -1   5  -9 8206.75 569.487  15
  -1   5 -10 13909.2 730.647  15
  -1   5 -11 95.2574 284.977  15
  -1   5 -12 930.921 275.380  15
   1   6 -10 4069.05 449.213  15
   1   6  -9 3011.40 390.452  15
   1   6  -8 15858.6 728.926   5
   1   6  -8 16062.8 763.520  15
   1   6  -7 7939.71 488.669   5
   1   6  -6 4633.01 368.876   5
   1   6  -5 18721.9 688.520   5
   1   6  -4 23212.8 727.949   5
   1   6  -3 4829.94 288.456   5
  -1   6  -1 55924.6 1739.14   3
  -1   6  -8 796.657 272.390  15
  -1   6  -9 1762.04 331.436  15
  -1   6 -10 4613.56 441.598  15
  -1   6 -11 3551.68 384.841  15
  -1   6 -12 11.8332 193.852  15
   1   7 -10-12.7552 295.139  15
   1   7  -9 3814.84 423.845  15
   1   7  -8 32686.3 1165.42  15
   1   7  -7 57742.2 1659.03  15
  -1   7  -7 13791.7 666.780  15
  -1   7  -8 4728.73 436.115  15
  -1   7  -9 8350.68 555.010  15
  -1   7 -10-18.1813 249.123  15
  -1   7 -11 249.260 230.933  15
   1   8  -8 12078.9 655.312  15
   1   8  -7 8099.21 522.524  15
  -1   8  -9 2668.44 337.769  15
  -1   8 -10 2010.03 281.969  15
   2 -16   0-31.2466 305.365  11
   2 -16   1 768.651 250.414  11
   2 -16   2 1568.09 231.018   8
   2 -16   3 393.690 156.527   8
  -2 -15   5 318.102 164.411   8
   2 -15  -5 13.4079 268.201  10
   2 -15  -4 490.165 264.007  10
  -2 -15   4 1807.01 232.337   8
  -2 -15   3 1291.83 237.228   8
   2 -15  -3 265.979 252.105  10
  -2 -15   2 419.069 186.762   8
   2 -15  -2 62.3317 424.288  11
  -2 -15   1 188.085 179.885   8
   2 -15  -1 230.914 272.879  11
   2 -15   0 559.766 253.620   8
   2 -15   0 791.130 259.539  11
   2 -15   1 406.596 243.017   8
   2 -15   1 138.129 213.262  11
   2 -15   2 165.768 219.234   8
   2 -15   2 122.755 203.602  11
   2 -15   3 450.834 229.352   8
   2 -15   4 712.872 201.085   8
   2 -15   5-35.8369 146.140   8
   2 -14  -7 692.034 345.097  10
  -2 -14   7 1101.28 192.475   8
  -2 -14   6 2857.20 280.618   8
   2 -14  -6 1672.01 357.339  10
   2 -14  -5 155.454 328.473  10
  -2 -14   5 347.134 206.583   8
   2 -14  -4 2718.53 421.740  10
  -2 -14   4 2918.96 321.402   8
  -2 -14   3 1197.80 259.235   8
   2 -14  -3 1369.78 521.790  11
   2 -14  -3 1198.82 352.517  10
   2 -14  -2 2065.29 372.997  11
  -2 -14   2 2366.62 313.296   8
   2 -14  -1 693.524 300.140   8
   2 -14  -1 1214.54 343.690  11
  -2 -14   1 708.669 229.564   8
   2 -14   0 562.853 297.761   8
   2 -14   0 954.735 315.927  11
  -2 -14   0 888.652 227.928   8
   2 -14   1 3751.95 420.619   8
   2 -14   1 3290.38 392.962  11
   2 -14   2 603.418 289.762   8
   2 -14   2 550.372 254.619  11
   2 -14   3 257.933 245.630   8
   2 -14   3-141.990 208.771  11
   2 -14   4 403.279 259.254   8
   2 -14   5-142.400 204.856   8
   2 -14   6 1212.24 207.201  14
   2 -14   6 1783.28 222.052   8
   2 -13  -8 117.923 377.876  10
  -2 -13   8-133.036 174.843   8
   2 -13  -7 405.118 338.752  10
   2 -13  -6 83.0853 393.289  10
  -2 -13   5 1004.93 281.490   8
   2 -13  -5 974.546 398.593  10
   2 -13  -4 1322.34 416.885  10
  -2 -13   4 852.902 271.456   8
   2 -13  -4 836.597 570.674  11
   2 -13  -3 2052.29 411.127  10
   2 -13  -3 2618.69 421.227  11
  -2 -13   3 2384.52 320.049   8
  -2 -13   2 2885.66 345.549   8
   2 -13  -2 2554.06 394.297   8
   2 -13  -2 3136.58 434.231  11
   2 -13  -2 3179.89 436.061  10
   2 -13  -1 11798.0 679.397   8
  -2 -13   1 12001.6 625.485   8
   2 -13  -1 10726.8 676.067  11
  -2 -13   0 459.265 213.522   8
   2 -13   0 286.942 270.088   8
   2 -13   0 435.453 290.919  11
   2 -13   1 186.753 253.651   8
   2 -13   1 504.894 288.875  11
   2 -13   2 4588.48 447.759   8
   2 -13   2 5200.31 445.824  11
   2 -13   3 1275.55 329.116   8
   2 -13   3 1503.18 296.705  11
   2 -13   4 694.359 268.878   8
   2 -13   5 2094.50 304.672  14
   2 -13   5 2328.48 308.719   8
   2 -13   6 866.449 260.709  14
   2 -13   6 1419.38 247.637   8
   2 -13   7 130.770 212.661  14
   2 -13   7 223.460 161.646   8
   2 -13   8 1185.83 201.013  14
   2 -12  -9-25.8564 412.827  10
   2 -12  -8 104.379 316.470  10
   2 -12  -7 603.036 381.285  10
   2 -12  -6 281.920 422.941  10
   2 -12  -5 3550.55 528.699  10
   2 -12  -4 4689.53 560.657  10
   2 -12  -4 4809.70 508.628  11
   2 -12  -3 5890.37 525.818  11
  -2 -12   2 767.202 261.970   8
   2 -12  -2 637.949 311.728  11
   2 -12  -2 965.528 295.730   8
  -2 -12   1 5580.10 437.736   8
   2 -12  -1 4980.72 479.402  11
   2 -12  -1 4742.93 448.119   8
  -2 -12   0 1870.39 296.346   8
   2 -12   0 1068.26 316.060  11
   2 -12   0 1387.76 327.080   8
   2 -12   1 3177.60 392.773  11
   2 -12   1 3871.48 420.888   8
   2 -12   2 16404.5 811.566   8
   2 -12   2 18192.5 813.178  11
   2 -12   3 23207.8 964.353   8
   2 -12   3 25733.9 965.733  11
   2 -12   4 1609.83 312.790  14
   2 -12   4 1119.81 268.238  11
   2 -12   5 9578.79 573.106   8
   2 -12   5 8671.57 579.711  14
   2 -12   6 1936.72 315.096   8
   2 -12   6 1636.92 325.195  14
   2 -12   7-151.161 273.919  14
   2 -12   7-76.4748 207.280   8
   2 -12   8 2487.67 311.016  14
   2 -12   8 2381.06 243.930   8
   2 -12   9 1789.32 220.241  14
   2 -11  -9-204.659 429.671  10
   2 -11  -8 3417.35 447.868  10
  -2 -11   8 4326.43 405.730   9
  -2 -11   7 345.584 266.176   9
   2 -11  -7 381.387 392.799  10
   2 -11  -6 6403.26 630.210  10
  -2 -11   6 7943.15 529.430   9
   2 -11  -5 2647.48 509.002  10
   2 -11  -5 1725.72 505.167  11
   2 -11  -4 6256.59 534.756  11
  -2 -11   4 6442.27 485.867   4
  -2 -11   4 6957.70 489.520   7
   2 -11  -3 7317.81 533.377   8
  -2 -11   3 8057.34 516.134   7
   2 -11  -3 7658.17 557.264  11
   2 -11  -2 14457.1 734.891  11
  -2 -11   2 14855.0 691.510   7
   2 -11  -2 14240.2 720.134   8
  -2 -11   1 9608.47 544.366   8
  -2 -11   1 9894.31 552.101   7
   2 -11  -1 9012.88 582.980  11
   2 -11  -1 9513.89 589.976   8
   2 -11   0 6807.80 511.040  11
   2 -11   0 7499.90 514.670   8
  -2 -11   0 8031.90 502.361   7
   2 -11   1 1255.66 284.078   8
   2 -11   1 1368.26 286.497   4
   2 -11   1 1951.10 320.838  11
   2 -11   2 26232.8 997.439   8
   2 -11   2 24856.1 970.523   4
  -2 -11  -2 24933.7 966.862  12
   2 -11   3 21675.4 898.534   8
   2 -11   3 20645.6 888.494   4
   2 -11   3 22060.3 882.336  14
   2 -11   4 20348.1 881.616  14
   2 -11   5 5670.61 492.446  14
   2 -11   6 3942.75 432.135  14
   2 -11   7 967.256 363.091  14
   2 -11   8 4221.20 419.521  14
   2 -11   9 443.361 237.228  14
  -2 -10  10 1112.70 240.964   9
   2 -10  -9 317.743 422.181  10
  -2 -10   9 560.428 271.589   9
  -2 -10   8 2600.60 377.618   9
   2 -10  -8 1932.36 415.198  10
  -2 -10   7 2827.05 379.355   9
   2 -10  -7 2059.57 460.880  10
  -2 -10   6 4297.02 419.458   9
   2 -10  -6 4054.54 515.971  10
  -2 -10   5 2606.19 368.797  14
   2 -10  -5 2939.48 431.103  11
  -2 -10   5 1776.57 308.706   4
  -2 -10   5 2969.98 345.785   9
  -2 -10   4 22028.4 904.396   7
   2 -10  -4 22025.2 934.039  11
  -2 -10   4 22974.2 897.838  14
  -2 -10   4 23685.8 901.500   9
  -2 -10   4 21377.7 881.149   4
   2 -10  -3 10941.5 635.769  11
   2 -10  -3 11464.6 625.160   8
  -2 -10   3 12344.4 652.854   4
  -2 -10   2 15711.7 722.095   7
  -2 -10   2 16379.6 745.894   4
  -2 -10   1 48964.0 1436.19   7
   2 -10   0 5927.13 436.160   4
  -2 -10   0 6720.26 447.708   7
  -2 -10  -1 696.432 213.998   7
   2 -10   1 255.252 217.455   4
   2 -10   2 657.309 236.275   8
   2 -10   2 799.517 294.006   4
  -2 -10  -3 23057.8 911.465  12
   2 -10   3 21794.0 907.507   4
   2 -10   3 21905.1 881.916  14
   2 -10   4 17291.0 806.332   4
   2 -10   4 17071.9 787.108  14
   2 -10   5 30192.7 1105.13   4
   2 -10   5 28799.6 1098.09  14
   2 -10   6 3140.86 420.433  14
   2 -10   7 2742.69 419.547  14
   2 -10   8-176.620 323.270  14
   2 -10   9 5493.36 438.623  14
   2 -10  10 2792.33 273.375  14
  -2  -9  11-7.57604 193.714   9
  -2  -9  10 605.358 279.368   9
   2  -9  -9 795.505 401.184  10
  -2  -9   9 429.708 294.864   9
   2  -9  -8 1807.76 390.301  10
  -2  -9   8 1635.98 320.947   9
  -2  -9   7 12980.6 718.062  14
   2  -9  -7 12532.1 775.591  10
  -2  -9   7 14473.0 727.861   9
   2  -9  -6 6732.72 601.052  10
  -2  -9   6 7744.12 528.545   9
  -2  -9   6 8239.97 557.442  14
  -2  -9   5 2082.29 299.629   9
  -2  -9   5 1535.48 303.811  14
   2  -9  -5 1943.09 320.119  11
  -2  -9   5 2088.74 311.295   4
  -2  -9   4 21988.0 867.541   4
  -2  -9   3 1959.41 297.220   7
  -2  -9   3 1902.80 306.760   4
  -2  -9   2 6334.04 450.724   7
  -2  -9   2 7888.83 503.417   4
  -2  -9   1 3618.89 349.597   7
   2  -9   0 1858.34 264.802   4
  -2  -9   0 1694.44 276.547   7
  -2  -9  -1 6616.79 438.331   7
   2  -9   1 5914.85 429.589   4
   2  -9   2 19232.3 795.861   4
   2  -9   3 626.585 286.622   4
   2  -9   4 11852.6 658.844   4
   2  -9   4 11787.3 631.565  14
   2  -9   5 3833.38 411.332  14
   2  -9   5 4211.29 435.089   4
   2  -9   5 4314.82 383.314   9
   2  -9   6 2447.52 374.365  14
   2  -9   6 2150.49 334.034   4
   2  -9   6 3373.05 367.585   9
   2  -9   7 2697.18 420.647  14
   2  -9   7 2765.28 341.238   9
   2  -9   8 9912.73 631.921  14
   2  -9   8 9854.74 544.029   9
   2  -9   9 851.229 309.407  14
   2  -9  10 1985.95 280.453  14
   2  -8 -11 1306.34 222.219  13
  -2  -8  11 1238.37 273.383   9
   2  -8 -10 409.175 218.059  13
  -2  -8  10 513.874 266.912   9
  -2  -8   9 4263.18 446.273   9
   2  -8  -9 4304.17 404.571  13
   2  -8  -9 5321.73 500.233  10
  -2  -8   8 1450.74 336.170   9
   2  -8  -8 1739.18 382.900  10
  -2  -8   7 885.527 272.582   9
  -2  -8   7 1254.47 335.867  14
   2  -8  -7 825.408 354.160  10
  -2  -8   6 1178.04 273.917   9
  -2  -8   6 844.702 272.758  14
   2  -8  -6 1655.13 462.399  11
   2  -8  -6 1279.70 344.242  10
  -2  -8   5 3686.47 353.743   4
  -2  -8   4 11425.8 574.443   4
  -2  -8   3 13323.9 613.995   4
  -2  -8   2 11033.1 559.945   7
  -2  -8   2 10402.2 549.628   4
  -2  -8   1 50295.5 1393.57   7
  -2  -8   1 50944.2 1412.20   4
   2  -8   0 15945.6 630.619   4
  -2  -8   0 15858.8 649.220   7
   2  -8   1 3208.84 336.925   4
  -2  -8  -1 2512.22 304.224   7
   2  -8   2 284.630 255.352   4
   2  -8   3 18455.4 773.095   4
   2  -8   4 6537.55 494.760   4
   2  -8   5 11147.9 623.883  14
   2  -8   5 12611.9 678.436   4
   2  -8   6 4628.14 447.210   4
   2  -8   6 4177.79 426.443  14
   2  -8   6 4324.87 378.423   9
   2  -8   7 1502.70 286.356   9
   2  -8   7 1210.69 353.708  14
   2  -8   8 2181.47 391.309  14
   2  -8   9 245.896 290.092  14
   2  -8  10 157.725 225.576  14
   2  -7 -12 1853.98 231.024  13
  -2  -7  12 2511.89 251.314   9
   2  -7 -11 962.413 255.734  13
  -2  -7  11 1297.46 290.823   9
   2  -7 -10 1992.93 331.390  13
  -2  -7  10 1638.57 354.753   9
  -2  -7  10 1719.06 279.515  12
  -2  -7   9 11369.3 628.461  12
   2  -7  -9 10850.0 642.654  13
  -2  -7   8 15523.5 765.151  14
  -2  -7   8 14582.2 728.412  12
   2  -7  -8 15920.7 780.575  10
   2  -7  -8 13932.1 737.546  13
  -2  -7   7 10969.1 628.112  14
  -2  -7   7 10313.0 596.813  12
   2  -7  -7 11581.9 668.280  10
  -2  -7   5 5815.01 406.029   4
  -2  -7   4 6115.28 404.971   4
  -2  -7   3 6431.47 413.500   4
  -2  -7   2 17093.1 662.191   4
  -2  -7   1 31384.4 959.784   7
   2  -7  -1 30126.9 902.197   4
  -2  -7   0 3691.71 323.520   7
   2  -7   0 3395.13 290.834   4
  -2  -7  -1 2628.11 294.987   7
   2  -7   1 1831.29 278.242   4
  -2  -7  -2 10017.3 496.244   7
   2  -7   2 9959.59 521.925   4
   2  -7   3 25006.9 901.333   4
   2  -7   4 21451.9 847.427   4
   2  -7   5 5520.99 456.672   4
   2  -7   6 5652.14 457.281  14
   2  -7   6 6342.53 496.071   4
   2  -7   7 1697.74 341.610  14
   2  -7   7 1859.86 329.143   4
   2  -7   8 1085.69 321.572  14
   2  -7   9 617.602 287.753  14
   2  -7  10 442.855 248.770  14
   2  -6 -12 1169.71 236.266  13
  -2  -6  12 1300.32 248.745   9
   2  -6 -11 743.643 284.697  13
  -2  -6  11 266.070 204.865  12
   2  -6 -10 1543.71 353.082  13
  -2  -6   8 19278.6 852.448  14
  -2  -6   7 5147.51 431.048  14
  -2  -6   5 9981.16 485.884   4
  -2  -6   4 48893.9 1313.16   4
  -2  -6   3 134236. 2980.57   4
  -2  -6   2 21493.6 722.153   4
   2  -6  -1 14556.9 503.977   4
  -2  -6   1 14770.6 573.018   7
  -2  -6   1 14570.7 573.289   4
   2  -6   0 18456.3 625.593   4
  -2  -6   0 19043.1 657.786   7
  -2  -6  -1 79111.1 1894.03   7
   2  -6   1 81527.3 1899.81   4
   2  -6   2 31402.8 953.927   4
  -2  -6  -2 30692.4 923.337   7
   2  -6   3 3564.17 359.789   4
   2  -6   4 11305.0 595.391   4
   2  -6   5 4887.04 446.661   4
   2  -6   6 10326.6 611.215   4
   2  -6   7 890.426 276.486  14
   2  -6   7 839.110 298.004   4
   2  -6   8 3874.87 414.636  14
   2  -6   8 3291.58 384.933   4
   2  -6   9 651.984 269.276  14
  -2  -5  12 107.975 176.335  12
   2  -5 -12 321.787 248.023  13
   2  -5 -11 38.4376 294.551  13
  -2  -5   8 16355.1 762.507  14
  -2  -5   5 4355.24 308.292   4
  -2  -5   4 2044.41 235.272   4
  -2  -5   3 111531. 2478.40   4
  -2  -5   2 24261.8 726.435   4
  -2  -5   2 22651.3 1023.24   3
   2  -5  -1 166379. 3506.17   4
  -2  -5   1 173286. 3584.64   4
  -2  -5   0 70588.0 1624.16   7
   2  -5   0 67385.9 1601.17   4
   2  -5   1 45591.4 1169.92   4
  -2  -5  -1 45591.3 1174.64   7
  -2  -5  -2 43297.6 1176.17   7
   2  -5   2 48295.6 1216.03   4
   2  -5   6 765.065 297.979   4
   2  -5   7 3831.23 410.356   4
  -2  -5  -7 3795.43 375.716   5
   2  -5   8 9264.55 561.904  14
   2  -5   8 9379.70 591.593   4
  -2  -4  13 393.197 172.598   9
   2  -4 -13 628.454 193.843  13
   2  -4 -12 1301.73 316.278  13
   2  -4 -11 1801.70 355.745  13
  -2  -4   4 34615.3 922.480   4
  -2  -4   3 3100.48 387.822   2
  -2  -4   3 3963.38 258.126   4
  -2  -4   2 39118.1 991.719   4
  -2  -4   2 39256.8 1239.15   2
  -2  -4   1 69182.6 1574.42   4
  -2  -4   1 66770.8 1980.13   3
  -2  -4   0 39650.7 1016.90   7
  -2  -4   0 38990.2 1394.02   3
   2  -4   0 41499.5 992.807   4
  -2  -4  -1 92880.5 2060.09   7
  -2  -4  -2 128117. 2692.58   6
  -2  -4  -2 127227. 2763.78   7
  -2  -4  -3 289561. 5911.03   6
  -2  -4  -4 33438.4 968.208   6
   2  -4   8 19944.0 850.145   4
  -2  -4  -8 19477.4 842.959   5
   2  -3 -13 2399.57 264.644  13
   2  -3 -12 425.063 263.534  13
   2  -3 -11 1068.16 327.958  13
   2  -3  -7 8283.85 476.945   5
   2  -3  -6 16411.9 629.319   5
   2  -3  -5 28024.9 823.365   5
  -2  -3   4 7234.66 310.102   4
   2  -3  -4 7259.18 329.039   5
   2  -3  -3 36165.8 875.653   5
  -2  -3   3 37080.6 909.084   4
  -2  -3   2 419132. 8317.35   4
  -2  -3   2 412034. 8600.88   2
  -2  -3   1 63416.9 1418.35   4
  -2  -3   0 45166.7 1075.62   7
  -2  -3  -1 200004. 4773.59   3
  -2  -3  -1 212997. 4308.40   7
   2  -3   2 9187.61 595.406   2
  -2  -3  -2 10392.9 369.133   6
  -2  -3  -3 6915.70 339.204   6
  -2  -3  -4 231600. 4836.34   6
  -2  -3  -5 4748.60 353.113   6
  -2  -3  -8 14698.7 723.231   5
  -2  -3  -9 42212.2 1375.22   5
   2  -3   9 42447.9 1358.06   4
   2  -2 -13 98.9919 179.803  13
   2  -2 -12 1644.91 308.782  13
   2  -2  -9 4288.82 406.845   5
   2  -2  -8 37061.4 1200.10   5
   2  -2  -7 18821.0 741.956   5
   2  -2  -6 10680.3 504.866   5
   2  -2  -5 15082.2 565.839   5
   2  -2  -4 190071. 3963.33   5
  -2  -2   3 326118. 6533.81   4
   2  -2  -3 329747. 6578.40   5
  -2  -2   1 863030. 17022.4   2
  -2  -2   0 112100. 2345.75   7
   2  -2   1 609437. 12399.5   2
  -2  -2  -1 629581. 12112.3   7
  -2  -2  -2 106502. 2777.36   3
  -2  -2  -2 111634. 2340.07   6
   2  -2   2 108952. 2699.00   2
  -2  -2  -3 101376. 2241.50   6
  -2  -2  -3 106085. 2740.81   3
  -2  -2  -4 80690.8 1876.19   6
  -2  -2  -4 78818.8 2297.60   3
  -2  -2  -5 27142.1 878.151   6
  -2  -2  -8 4294.54 424.749   5
  -2  -2  -8 5026.48 417.376  16
  -2  -2  -9 17727.1 825.613   5
  -2  -2 -10 7961.44 533.326  15
  -2  -2 -11 2513.04 325.567  15
   2  -1 -13 141.833 180.215  13
   2  -1 -12 234.495 245.510  13
   2  -1  -9 6726.68 496.422   5
   2  -1  -8 10019.9 578.509   5
   2  -1  -7 28747.8 975.364   5
   2  -1  -6 64134.1 1636.21   5
   2  -1  -5 6432.77 376.350   5
   2  -1  -4 6919.67 532.862   1
   2  -1  -4 7421.63 365.846   5
   2  -1  -3 28798.0 753.598   5
   2  -1  -3 28468.3 1082.29   1
   2  -1  -2 643749. 13128.2   1
   2  -1  -1 272982. 5826.03   1
   2  -1   0 225928. 4847.58   1
   2  -1   1 99770.6 2344.27   2
  -2  -1  -1 106413. 2178.34   7
  -2  -1  -2 25129.0 668.687   6
  -2  -1  -3 151539. 3227.71   6
  -2  -1  -3 158057. 3631.13   3
  -2  -1  -4 59943.0 1483.63   6
  -2  -1  -4 63481.3 1814.34   3
  -2  -1  -5 24299.7 819.905   6
  -2  -1  -6 35352.9 1101.70   6
  -2  -1  -8 9626.91 599.338   5
  -2  -1  -9 11825.7 674.353   5
  -2  -1 -10 3191.18 393.073  15
  -2  -1 -11 1461.34 300.013  15
  -2  -1 -12 2035.60 270.534  15
   2   0 -13 96.9043 152.339  13
   2   0 -12 952.219 243.905  13
   2   0 -11 114.671 247.132  13
   2   0 -11-403.918 255.206  15
   2   0 -10 8032.01 538.798  15
   2   0  -9 52226.3 1550.64   5
   2   0  -9 48191.9 1495.11  15
   2   0  -8 102937. 2576.34   5
   2   0  -7 1491.34 312.888   5
   2   0  -6 2123.54 301.270   5
   2   0  -5 158503. 3434.44   5
   2   0  -4 19182.3 633.219   5
   2   0  -4 19166.0 875.128   1
   2   0  -3 184587. 3781.35   5
   2   0  -3 177260. 4202.70   1
   2   0  -2 194631. 3979.65   5
   2   0  -2 196981. 4386.40   1
   2   0  -1 42094.6 1270.35   1
   2   0   0 418194. 8573.33   1
   2   0   1 42332.3 1130.21   1
  -2   0  -2 48984.7 1142.73   6
  -2   0  -3 11602.0 592.671   3
  -2   0  -3 11651.0 432.634   6
  -2   0  -4 48732.0 1231.61   6
  -2   0  -5 205.809 231.517   6
  -2   0  -6 24748.8 891.587   6
  -2   0  -7 11357.2 609.497   5
  -2   0  -8 2326.40 351.680   5
  -2   0  -9 250.175 274.169   5
  -2   0 -10 7434.42 545.149  15
  -2   0 -11 1100.14 314.803  15
  -2   0 -12-61.3355 221.027  15
   2   1 -11 274.993 230.412  13
   2   1 -11 266.228 258.255  15
   2   1 -10 2342.38 344.145  15
   2   1  -9 5959.65 476.770   5
   2   1  -9 6079.12 473.387  15
   2   1  -8 9334.74 573.828   5
   2   1  -7 29389.4 1005.44   5
   2   1  -6 64747.8 1672.73   5
   2   1  -5 6586.36 404.624   5
   2   1  -4 8387.95 604.212   1
   2   1  -4 7530.13 388.070   5
   2   1  -3 28949.6 779.866   5
  -2   1   0 236866. 4765.84   2
  -2   1   0 220841. 4941.89   1
  -2   1  -1 100450. 2378.47   1
  -2   1  -1 104251. 2178.72   6
  -2   1  -2 24350.3 675.134   6
   2   1   2 25758.3 734.882   1
  -2   1  -3 149867. 3158.78   6
  -2   1  -4 59289.0 1446.23   6
  -2   1  -5 27298.7 859.916   6
  -2   1  -6 34690.3 1077.85   6
  -2   1  -7 8101.02 529.968   5
  -2   1  -8 9833.20 600.797   5
  -2   1  -9 11202.8 649.132   5
  -2   1  -9 11004.1 651.232  15
  -2   1 -10 2808.64 395.147  15
  -2   1 -11 1587.62 345.140  15
  -2   1 -12 1756.59 301.728  15
   2   2 -11 797.975 288.745  15
   2   2 -10 8143.97 564.025  15
   2   2  -9 4825.42 446.318   5
   2   2  -9 4594.88 436.453  15
   2   2  -8 38881.8 1271.13   5
   2   2  -7 20610.6 824.858   5
   2   2  -6 11806.4 594.676   5
   2   2  -5 14295.4 585.301   5
   2   2  -4 203431. 4263.10   5
  -2   2   3 344635. 7311.43   1
   2   2  -3 335936. 6831.56   5
   2   2  -2 197116. 4039.18   5
  -2   2   2 196111. 4458.17   1
   2   2  -1 888091. 17478.2   5
  -2   2   0 110090. 2526.94   2
   2   2   0 111157. 2296.56   5
  -2   2  -1 616563. 12437.5   1
  -2   2  -1 598132. 12146.2   6
  -2   2  -2 110936. 2507.64   1
  -2   2  -2 106573. 2307.72   6
  -2   2  -3 97951.8 2262.19   1
  -2   2  -3 99598.6 2178.29   6
  -2   2  -4 79305.0 1849.07   6
  -2   2  -5 28370.7 884.012   6
  -2   2  -6 5783.89 426.631   6
  -2   2  -6 5733.55 425.200   5
  -2   2  -7 12557.7 638.211   5
  -2   2  -8 5024.01 447.320   5
  -2   2  -9 17040.7 807.393   5
  -2   2  -9 18054.9 831.944  15
  -2   2 -10 9106.94 614.393  15
  -2   2 -11 2603.41 388.520  15
  -2   2 -12 2118.94 316.603  15
   2   3 -11 1386.87 358.288  15
   2   3 -10 15.1808 275.842  15
   2   3  -9 5007.93 455.167   5
   2   3  -9 5865.83 478.074  15
   2   3  -8 30824.9 1090.13   5
   2   3  -7 7879.71 511.892   5
   2   3  -6 17725.2 722.499   5
   2   3  -5 28593.1 899.250   5
   2   3  -4 7161.35 391.071   5
   2   3  -3 39249.9 1012.83   5
   2   3  -2 420679. 8410.56   5
  -2   3   2 418793. 8926.64   1
  -2   3   1 63332.9 1806.64   1
   2   3  -1 62448.0 1417.91   5
   2   3   0 43295.3 1026.80   5
  -2   3   0 45327.6 1337.34   2
  -2   3  -1 214901. 4772.43   1
  -2   3  -1 214986. 4374.25   6
  -2   3  -2 10305.4 545.070   1
  -2   3  -2 9005.45 360.765   6
  -2   3  -3 7194.54 452.768   1
  -2   3  -3 7616.56 348.689   6
  -2   3  -4 230804. 4813.27   6
  -2   3  -5 4109.08 329.595   6
  -2   3  -6 21619.3 797.268   6
  -2   3  -6 21669.4 797.635   5
  -2   3  -7 4073.84 397.034   5
  -2   3  -8 14562.8 718.607   5
  -2   3  -9 42257.5 1368.17   5
  -2   3  -9 40976.4 1372.21  15
  -2   3 -10 6768.06 543.291  15
  -2   3 -11 213.616 312.012  15
  -2   3 -12 263.421 249.055  15
   2   4 -10 1098.41 328.374  15
   2   4  -9 824.669 275.802   5
   2   4  -9 605.934 297.109  15
   2   4  -8 7495.69 509.864   5
   2   4  -8 8103.60 519.672  15
   2   4  -7 859.683 270.043   5
   2   4  -6 8197.47 487.078   5
   2   4  -5 44557.5 1228.49   5
   2   4  -4 35020.4 982.811   5
   2   4  -3 3137.23 269.930   5
   2   4  -2 39661.5 1008.75   5
   2   4  -1 69791.5 1595.44   5
  -2   4   1 74884.6 2052.66   2
  -2   4   0 42819.6 1452.09   1
  -2   4   0 44710.6 1442.98   2
   2   4   0 42565.2 1036.82   5
   2   4   1 97594.3 2328.37   2
  -2   4  -1 96409.7 2079.79   6
  -2   4  -2 123424. 2630.29   6
  -2   4  -3 294379. 5990.43   6
  -2   4  -4 36751.9 1003.37   6
  -2   4  -5 8111.85 433.851   5
  -2   4  -5 8206.31 429.141   6
  -2   4  -6 7039.40 443.858   5
  -2   4  -6 6922.72 433.609   6
  -2   4  -7 6557.78 449.133   5
  -2   4  -8 17701.5 802.495   5
  -2   4  -8 19692.6 838.646  15
  -2   4  -9 25825.2 1027.29  15
  -2   4 -10 17960.0 843.146  15
  -2   4 -11 4170.40 439.605  15
  -2   4 -12 143.959 235.917  15
   2   5 -10 1667.86 385.032  15
   2   5  -9 9510.45 578.674   5
   2   5  -9 10913.7 640.743  15
   2   5  -8 14793.0 715.257   5
   2   5  -8 17767.2 792.900  15
   2   5  -7 9703.67 551.015   5
   2   5  -6 2403.25 307.019   5
   2   5  -5 4087.40 337.389   5
   2   5  -4 1838.53 255.594   5
   2   5  -3 111991. 2480.05   5
   2   5  -2 22803.0 684.554   5
   2   5  -1 171010. 3566.27   5
  -2   5   0 67181.3 1525.74   6
   2   5   0 71190.8 1570.18   5
   2   5   1 50499.6 1465.30   2
  -2   5  -1 45736.4 1098.67   6
  -2   5  -2 47623.7 1133.49   6
  -2   5  -3 42167.2 1064.19   6
  -2   5  -4 1526.92 206.648   6
  -2   5  -5 17379.5 642.757   6
  -2   5  -5 16740.4 644.513   5
  -2   5  -6 482.349 209.162   5
  -2   5  -7 4151.48 377.712   5
  -2   5  -8 8188.00 519.201   5
  -2   5  -8 8812.33 571.016  15
  -2   5  -9 10872.1 643.646  15
  -2   5 -10 733.808 305.375  15
  -2   5 -11 3967.98 404.643  15
  -2   5 -12 222.751 209.775  15
   2   6  -9 33153.1 1179.22  15
   2   6  -8 17846.6 794.604   5
   2   6  -8 18897.7 833.122  15
   2   6  -7 4357.63 391.526   5
   2   6  -6 8392.32 491.437   5
   2   6  -5 10769.1 522.927   5
   2   6  -4 49077.5 1307.35   5
   2   6  -3 138564. 3030.15   5
   2   6  -2 21272.5 666.960   5
   2   6  -1 14755.8 508.095   5
   2   6   0 20476.7 608.589   5
  -2   6  -7 944.570 253.577  15
  -2   6  -8 3469.05 380.605  15
  -2   6  -9 558.666 285.370  15
  -2   6 -10 6269.36 476.126  15
  -2   6 -11 423.211 245.436  15
  -2   6 -12 1214.27 206.307  15
   2   7  -8 13503.2 669.745   5
   2   7  -7 10185.8 557.654   5
   2   7  -6 8055.00 476.520   5
   2   7  -5 7297.48 434.577   5
   2   7  -4 6636.69 391.012   5
  -2   7  -8 1039.29 274.901  15
  -2   7  -9 73.2719 238.597  15
  -2   7 -10 716.403 250.814  15
  -2   7 -11 323.864 201.880  15
  -2   8 -10 408.881 207.913  15
   3 -16   0 383.810 246.897  11
   3 -15  -4 130.194 397.322  10
   3 -15  -2 802.897 336.069  11
   3 -15  -1 432.096 247.690  11
   3 -15   0 141.268 238.778  11
   3 -15   1 342.824 229.863  11
   3 -15   2 636.187 189.978   8
   3 -15   2 1195.49 239.672  11
   3 -15   3-265.741 174.173  11
   3 -15   3 321.105 161.891   8
   3 -14  -6 89.3202 473.889  10
   3 -14  -5 795.929 406.649  10
   3 -14  -4 397.697 326.533  10
   3 -14  -3 977.892 344.605  10
   3 -14  -3 1315.55 386.879  11
   3 -14  -2 3.50790 309.863  11
   3 -14  -1 555.208 317.287  11
   3 -14   0 523.495 245.179   8
   3 -14   0 777.874 306.856  11
   3 -14   1 1514.26 283.244   8
   3 -14   1 1368.36 316.980  11
   3 -14   2 116.339 208.197   8
   3 -14   2-69.2150 255.752  11
   3 -14   3 2017.08 272.201   8
   3 -14   3 1901.66 294.634  11
   3 -14   4 325.554 181.516   8
   3 -14   4 351.266 193.835  11
  -3 -13   7 693.515 188.185   8
   3 -13  -7-495.788 532.548  10
  -3 -13   6 300.036 180.624   8
   3 -13  -6 398.243 417.359  10
  -3 -13   5 19.0899 194.537   8
   3 -13  -5 428.857 381.080  10
   3 -13  -4 1213.93 423.882  11
   3 -13  -4 1210.31 396.646  10
   3 -13  -3 4663.39 479.009  11
   3 -13  -3 4070.73 446.360  10
   3 -13  -2 2976.16 425.568  11
   3 -13  -1 362.446 319.804  11
   3 -13  -1 778.125 295.374   8
   3 -13   0 1780.39 382.479  11
   3 -13   0 1512.41 301.827   8
   3 -13   1 1794.62 307.915   8
  -3 -13  -1 2468.40 316.268  12
   3 -13   1 2779.50 411.595  11
   3 -13   2 4981.81 462.359  11
   3 -13   2 5559.35 448.072   8
   3 -13   3 6905.15 496.578  11
   3 -13   3 7785.78 494.373   8
   3 -13   4 8074.31 479.458  14
   3 -13   4 8187.30 491.649  11
   3 -13   4 7670.69 472.806   8
   3 -13   5 1726.50 287.893  14
   3 -13   5 1422.50 253.736  11
   3 -13   6-356.626 230.166  14
   3 -13   7 584.468 194.939  14
   3 -12  -8 280.287 572.795  10
   3 -12  -7 218.338 488.627  10
   3 -12  -6 265.715 396.971  10
   3 -12  -5 4069.33 641.519  11
   3 -12  -5 3587.48 512.530  10
   3 -12  -4 11582.9 696.784  11
   3 -12  -4 11192.2 716.041  10
   3 -12  -3 4809.83 486.373  11
   3 -12  -3 4452.21 512.951  10
   3 -12  -2 161.738 267.580   8
  -3 -12   2 688.109 248.700  12
   3 -12  -2 457.275 326.339  11
   3 -12  -2 212.653 311.696  10
   3 -12  -1 3765.32 405.251   8
  -3 -12   1 3855.59 384.298  12
   3 -12  -1 3897.52 454.548  11
   3 -12   0 1441.68 291.834   8
  -3 -12   0 2233.37 333.202  12
   3 -12   0 2192.87 376.447  11
  -3 -12  -1 3831.94 389.931  12
   3 -12   1 4052.03 425.363   8
   3 -12   1 3914.28 447.507  11
  -3 -12  -2 2684.94 344.857  12
   3 -12   2 2306.16 352.886   8
   3 -12   2 2228.34 370.527  11
   3 -12   3 10185.9 588.007   8
   3 -12   4 2381.87 316.905   8
   3 -12   4 2273.19 344.799  14
   3 -12   5 250.407 279.445  14
   3 -12   6 128.049 264.624  14
   3 -12   7 414.976 249.253  14
   3 -12   8 1787.31 250.330  14
   3 -11  -9-815.285 601.240  10
   3 -11  -8 664.262 581.637  10
   3 -11  -7 1307.75 465.996  10
   3 -11  -6 1042.83 455.253  10
   3 -11  -5 1194.46 385.498  11
   3 -11  -5 1336.35 444.067  10
  -3 -11   4 15413.5 720.621  12
   3 -11  -4 14639.4 757.523  11
   3 -11  -3 7816.23 610.254  10
  -3 -11   3 8948.13 556.698  12
   3 -11  -3 9264.60 614.132  11
   3 -11  -2 6351.99 490.893   8
   3 -11  -2 6443.78 532.464  10
  -3 -11   2 6616.97 488.666   7
  -3 -11   2 6898.98 496.204  12
   3 -11  -2 5926.25 507.118  11
  -3 -11   1 2039.52 310.890   7
  -3 -11   1 2010.84 308.346  12
   3 -11  -1 1676.41 310.345   8
   3 -11  -1 1511.65 343.841  11
   3 -11   0 446.346 246.841   8
  -3 -11   0 594.015 234.139   7
  -3 -11   0 533.134 242.668  12
   3 -11   0 761.604 304.500  11
   3 -11   1 57099.6 1689.27   8
  -3 -11  -1 57378.9 1691.69  12
   3 -11   2 3377.89 375.510   8
  -3 -11  -2 3002.94 378.002  12
   3 -11   3 26190.4 981.742   8
  -3 -11  -3 25681.9 1004.04  12
   3 -11   3 24368.4 977.597  14
   3 -11   4 10746.5 605.579   8
   3 -11   4 9857.33 614.794  14
   3 -11   5 1457.22 342.936  14
   3 -11   6-45.7165 304.985  14
   3 -11   7 2776.47 386.781  14
   3 -11   8 89.6511 261.293  14
   3 -11   9 738.042 205.507  14
   3 -10  -9 5082.31 744.230  10
  -3 -10   9 6523.78 412.068   9
  -3 -10   8 2522.93 321.129   9
   3 -10  -8 2228.20 571.122  10
  -3 -10   7 686.424 265.531   9
  -3 -10   7 647.168 245.041  12
   3 -10  -7 511.971 397.694  10
  -3 -10   6 228.031 244.231   9
   3 -10  -6 55.7230 418.527  10
  -3 -10   6 401.044 236.777  12
   3 -10  -5 3867.19 428.004  11
  -3 -10   5 3619.63 387.716  12
   3 -10  -5 4110.28 525.418  10
  -3 -10   5 4213.63 376.697   9
  -3 -10   4 4335.14 412.984   7
  -3 -10   4 4104.59 397.228  12
   3 -10  -4 4071.07 483.743  10
   3 -10  -4 4663.38 439.900  11
   3 -10  -3 26836.3 1077.95  10
  -3 -10   3 27909.0 1034.74   7
  -3 -10   3 28602.0 1039.24  12
   3 -10  -3 27101.3 1054.60  11
   3 -10  -2 8362.57 538.692   8
   3 -10  -2 8388.42 556.961  10
  -3 -10   2 8518.93 541.200   7
  -3 -10   2 8456.60 535.414  12
   3 -10  -2 8797.75 569.665  11
   3 -10  -1 6426.49 459.362   8
  -3 -10   1 5716.60 454.818   7
  -3 -10   1 6992.66 476.296  12
   3 -10  -1 5640.64 465.290  11
   3 -10   0 2284.71 305.336   8
  -3 -10   0 2084.55 309.517   7
  -3 -10   0 2388.00 305.089  12
   3 -10   1 59266.0 1685.47   8
  -3 -10  -1 59714.8 1720.29  12
  -3 -10  -1 59052.4 1684.43   7
   3 -10   2 41639.4 1334.09   8
   3 -10   2 42592.1 1336.55   4
  -3 -10  -2 42401.2 1361.62  12
   3 -10   3 25521.5 977.132   4
  -3 -10  -3 23407.4 962.217  12
   3 -10   3 24782.0 971.944  14
   3 -10   4 4932.73 449.072   4
   3 -10   4 4833.50 454.375  14
   3 -10   5 3146.05 409.806  14
   3 -10   6 2905.11 423.863  14
   3 -10   7 3374.33 450.031  14
   3 -10   8 1916.13 365.028  14
   3 -10   9 564.305 245.887  14
  -3  -9  11 837.333 169.794   9
  -3  -9  10 1918.44 266.830   9
  -3  -9   9 151.373 251.260   9
  -3  -9   9 229.738 205.837  12
   3  -9  -9-33.6330 642.367  10
  -3  -9   8 1877.21 324.447   9
  -3  -9   8 1695.95 291.987  12
   3  -9  -8 988.039 480.012  10
  -3  -9   7 1762.64 295.890   9
  -3  -9   7 2749.34 348.879  12
   3  -9  -7 1569.07 448.452  10
  -3  -9   6 4761.13 439.486  12
   3  -9  -6 3597.02 522.076  10
   3  -9  -6 4536.86 553.237  11
  -3  -9   6 4462.43 404.448   9
  -3  -9   5 2362.53 299.878   9
  -3  -9   5 1524.02 285.903  12
   3  -9  -5 1384.08 318.974  11
   3  -9  -5 1778.72 403.322  10
  -3  -9   4 6570.05 488.623   7
  -3  -9   4 6164.57 467.983  12
   3  -9  -4 6723.69 477.930  11
   3  -9  -4 7594.44 570.793  10
  -3  -9   3 27613.1 1017.81   7
  -3  -9   2 1988.21 314.002   7
  -3  -9   1 2004.15 307.518   7
  -3  -9   0 2396.74 342.148   7
  -3  -9  -1 29346.4 1014.41   7
   3  -9   1 28304.9 983.117   4
   3  -9   2 23428.6 904.830   4
   3  -9   3 124.068 233.623   4
   3  -9   3-266.650 227.908  14
  -3  -9  -3-82.6889 199.020  12
   3  -9   4 7090.39 542.417  14
   3  -9   4 7751.89 538.042   4
   3  -9   5 2583.45 382.952  14
   3  -9   5 2358.76 361.207   4
   3  -9   6 2291.65 402.313  14
   3  -9   7 6447.24 538.838  14
   3  -9   8 2907.19 403.859  14
   3  -9   9 364.436 261.989  14
   3  -9  10 1431.45 222.428  14
  -3  -8  11 543.914 206.970   9
   3  -8 -11 686.229 190.723  13
   3  -8 -10-25.0478 210.387  13
  -3  -8  10 590.954 247.826   9
  -3  -8  10 393.214 203.992  12
  -3  -8   9 3405.85 376.745   9
   3  -8  -9 3763.94 723.205  10
   3  -8  -9 3501.85 368.789  13
  -3  -8   9 3403.06 369.502  12
  -3  -8   8 3479.32 389.157  12
  -3  -8   8 3222.91 378.236   9
   3  -8  -8 2650.00 344.541  13
   3  -8  -8 2900.58 539.627  10
  -3  -8   7 382.947 237.378   9
  -3  -8   7 446.111 252.573  12
   3  -8  -7 515.511 389.186  10
  -3  -8   6 820.878 237.116   9
   3  -8  -6 236.957 311.867  10
  -3  -8   6 439.238 237.158  12
  -3  -8   5 3570.92 368.752  12
   3  -8  -5 2987.45 417.507  10
  -3  -8   4 12085.8 594.653   4
  -3  -8   3 7236.15 484.866   7
  -3  -8   2 11284.9 593.933   7
  -3  -8   1 7782.32 491.934   7
  -3  -8   0 7753.74 478.145   7
   3  -8   1 2859.96 309.215   4
  -3  -8  -1 1985.06 304.057   7
   3  -8   2 16148.9 710.408   4
   3  -8   3 1768.23 313.156   4
  -3  -8  -4 5649.20 441.841  12
   3  -8   4 5987.10 475.814   4
   3  -8   5 7520.77 545.307   4
   3  -8   5 7724.44 550.963  14
   3  -8   6 2908.93 408.717  14
   3  -8   6 1932.04 341.015   4
   3  -8   7 32920.5 1200.59  14
   3  -8   8 421.111 318.058  14
   3  -8   9 1155.75 299.854  14
   3  -8  10 2820.05 287.010  14
  -3  -7  12-25.1169 153.338   9
   3  -7 -11 491.431 216.710  13
  -3  -7  11 521.612 197.576  12
  -3  -7  11 764.358 233.849   9
  -3  -7  10 252.866 265.948   9
   3  -7 -10 319.757 251.184  13
  -3  -7  10 20.1373 217.161  12
  -3  -7   9 2090.54 339.784   9
   3  -7  -9 2045.96 327.588  13
  -3  -7   9 1942.19 349.030  12
   3  -7  -9 2542.40 681.394  10
   3  -7  -8 2365.85 367.172  13
  -3  -7   8 2671.88 373.227  12
   3  -7  -8 3169.38 521.350  10
   3  -7  -7 4270.14 413.866  13
   3  -7  -7 4714.27 479.683  10
  -3  -7   7 4571.09 429.279  12
   3  -7  -6 782.470 359.941  10
  -3  -7   6 127.032 210.527  12
  -3  -7   4 2443.94 284.084   4
  -3  -7   3 8414.60 461.507   4
  -3  -7   2 57232.5 1559.16   7
  -3  -7   1 18827.5 735.762   7
  -3  -7   0 5682.85 415.222   7
   3  -7   1 6810.11 421.093   4
  -3  -7  -1 7598.20 457.355   7
   3  -7   2 8962.17 507.724   4
   3  -7   3 33436.2 1100.97   4
   3  -7   4 3283.32 387.808   4
   3  -7   5 8943.39 559.218  14
   3  -7   5 9849.30 598.585   4
   3  -7   6 1554.06 304.390  14
   3  -7   6 1683.14 335.558   4
   3  -7   7 2598.15 384.463  14
   3  -7   8 909.837 304.382  14
   3  -7   9 985.137 288.899  14
   3  -7  10 1557.46 257.182  14
   3  -6 -12 782.118 216.041  13
  -3  -6  12 613.201 175.570  12
  -3  -6  12 813.728 208.153   9
  -3  -6  11 405.787 236.482   9
   3  -6 -11 624.267 272.217  13
  -3  -6  11 602.001 230.197  12
   3  -6 -10 3172.31 402.023  13
  -3  -6  10 2463.42 355.385  12
   3  -6  -9 3365.70 407.937  13
   3  -6  -8 12819.5 698.549  13
   3  -6  -8 13760.4 794.836  10
   3  -6  -7 2657.40 378.008  10
   3  -6  -7 2005.16 318.026  13
  -3  -6   4 3628.82 308.908   4
  -3  -6   3 730.335 210.669   4
  -3  -6   1 319.379 241.031   7
  -3  -6   0 24664.0 827.856   7
   3  -6   0 24703.7 767.676   4
   3  -6   1 38179.1 1089.74   4
  -3  -6  -1 38215.7 1107.88   7
   3  -6   2 44785.3 1263.22   4
   3  -6   3 5244.85 416.275   4
   3  -6   4 5746.28 461.994   4
   3  -6   5 17072.6 777.266   4
   3  -6   6 24893.3 957.440  14
   3  -6   6 24927.3 982.252   4
   3  -6   7 428.279 274.851  14
   3  -6   7 1541.68 342.965   4
   3  -6   8 3916.91 426.038  14
   3  -6   9 3659.18 391.147  14
  -3  -5  12 986.547 240.715   9
   3  -5 -12 813.703 242.645  13
  -3  -5  12 1092.84 221.953  12
   3  -5 -11 1002.06 312.014  13
  -3  -5  11 1232.48 293.131  12
   3  -5 -10 15425.7 772.153  13
   3  -5  -9 9375.57 625.761  13
   3  -5  -8 13521.0 717.449  13
   3  -5  -8 15340.2 810.384  10
   3  -5  -7 7930.82 533.641  13
  -3  -5   3 23226.5 735.517   4
  -3  -5   1 25561.2 816.664   7
  -3  -5   0 18068.9 653.571   7
   3  -5   0 18012.7 606.696   4
  -3  -5  -1 5600.24 368.278   7
   3  -5   1 5999.32 368.091   4
   3  -5   7 4552.46 419.925  14
   3  -5   7 4656.76 451.197   4
   3  -5   8 1013.94 274.597  14
   3  -4 -12 1805.33 292.801  13
  -3  -4  12 1720.36 273.401  12
   3  -4 -11 748.072 313.783  13
   3  -4 -10 8134.97 578.608  13
   3  -4  -9 7319.82 552.155  13
   3  -4  -8 855.745 254.812  13
  -3  -4   1 31706.1 907.907   7
  -3  -4   0 61462.7 1494.11   7
  -3  -4  -1 95217.4 2178.77   7
  -3  -4  -1 97229.4 2106.88   6
  -3  -4  -2 140063. 2999.04   6
  -3  -4  -3 113972. 2548.68   6
  -3  -4  -4 615.387 215.317   6
  -3  -4  -5 6771.48 434.363   6
   3  -4   7 6449.93 457.560  14
  -3  -4  -8 640.078 264.832   5
   3  -3 -13 1265.10 199.194  13
  -3  -3  13 651.173 169.854  12
   3  -3 -12 384.029 250.493  13
   3  -3 -11 151.362 288.126  13
   3  -3 -10 5724.67 500.450  13
   3  -3  -9 19839.0 886.386  13
   3  -3  -8 6719.89 491.746  13
  -3  -3   1 16801.2 560.871   7
  -3  -3   0 284136. 5822.09   7
  -3  -3   0 286286. 5781.82   6
  -3  -3  -1 39732.0 1039.97   7
  -3  -3  -1 40986.8 1021.43   6
   3  -3   2 21031.2 945.638   2
  -3  -3  -2 22726.1 673.070   6
  -3  -3  -3 16762.7 602.034   6
  -3  -3  -4 14149.7 589.319   6
  -3  -3  -5 1186.70 270.762   6
  -3  -3  -6 5765.08 441.669   6
  -3  -3  -8 29671.8 1097.19   5
  -3  -3  -8 29101.8 1102.12  16
  -3  -3  -9 973.686 294.577  16
  -3  -3 -10 821.671 259.041  15
   3  -2 -13 993.491 199.292  13
   3  -2 -12 330.646 241.111  13
   3  -2 -11 777.351 296.240  13
   3  -2 -10 3335.48 412.575  13
   3  -2  -9 4769.35 453.595  13
   3  -2  -8 6892.22 463.774   5
   3  -2  -7 2582.33 303.211   5
   3  -2  -6 9381.15 475.339   5
   3  -2  -5 35210.4 998.866   5
   3  -2  -4 144751. 3113.22   5
   3  -2  -3 74694.7 1693.28   5
   3  -2  -2 114720. 2444.68   5
  -3  -2   1 74384.8 1653.46   7
   3  -2  -1 72311.4 1610.76   5
  -3  -2   0 73948.8 1672.26   7
  -3  -2   0 75567.7 1676.44   6
  -3  -2  -1 29465.6 780.301   7
  -3  -2  -1 28956.2 790.489   6
  -3  -2  -2 348622. 7075.08   6
   3  -2   2 351433. 7438.94   2
  -3  -2  -3 52585.5 1322.01   6
  -3  -2  -4 41431.5 1163.79   6
  -3  -2  -5 3341.08 343.070   6
  -3  -2  -6 19239.2 782.361   6
  -3  -2  -8 45245.3 1478.57  16
  -3  -2  -8 45660.4 1453.57   5
  -3  -2  -9 3153.96 409.088  16
  -3  -2 -10 1031.45 293.297  15
  -3  -2 -11 1371.54 283.039  15
   3  -1 -13 214.249 164.461  13
   3  -1 -12 65.6621 211.944  13
   3  -1 -11-159.126 284.382  13
   3  -1 -10 412.887 265.441  13
   3  -1  -9 5288.51 431.768   5
   3  -1  -9 5376.00 459.494  13
   3  -1  -8 16933.9 737.045   5
   3  -1  -7 6669.96 444.864   5
   3  -1  -6 29420.2 934.031   5
   3  -1  -5 4952.73 344.632   5
   3  -1  -4 5414.85 335.019   5
   3  -1  -3 73343.3 1687.59   5
   3  -1  -2 65494.7 1496.36   5
   3  -1  -1 14856.1 769.685   1
  -3  -1   1 15848.2 469.016   7
   3  -1  -1 14905.9 478.561   5
  -3  -1   0 75922.3 1630.88   7
   3  -1   0 73097.0 2046.46   1
   3  -1   0 73066.9 1655.40   5
  -3  -1  -1 6291.65 326.677   6
   3  -1   2 271588. 5812.65   2
  -3  -1  -2 273780. 5591.62   6
  -3  -1  -3 39521.6 1070.59   6
  -3  -1  -4 7021.85 420.527   6
  -3  -1  -5 3837.79 369.824   6
  -3  -1  -6 10935.5 601.367   6
  -3  -1  -8 20287.3 905.379  16
  -3  -1  -8 21051.4 890.744   5
  -3  -1  -9 19991.6 918.268  16
  -3  -1 -10 71.5543 272.826  15
  -3  -1 -11 48.9828 251.444  15
  -3  -1 -12 1267.59 216.640  15
   3   0 -12 344.804 221.172  13
   3   0 -11 136.523 247.936  13
   3   0 -10 9831.61 596.643  13
   3   0  -9 444.273 254.083  13
   3   0  -9 1.18888 222.444   5
   3   0  -8 12793.5 643.114   5
   3   0  -7 20004.6 784.039   5
   3   0  -6 6301.09 424.287   5
   3   0  -5 1375.99 253.707   5
   3   0  -4 34976.3 975.224   5
   3   0  -3 5683.35 329.643   5
   3   0  -2 13014.6 461.250   5
   3   0  -2 12682.0 760.268   1
   3   0  -1 43761.1 1483.41   1
  -3   0   1 43329.9 1024.22   7
   3   0  -1 46398.5 1107.82   5
  -3   0   0 661.570 110.910   7
   3   0   0 762.924 165.974   5
   3   0   0 771.483 264.338   1
  -3   0  -1 822.485 190.169   6
   3   0   1 196.213 202.668   1
  -3   0  -2 11277.4 453.540   6
   3   0   2 12025.0 512.404   2
  -3   0  -3 127.597 202.424   6
  -3   0  -4 51305.6 1357.91   6
  -3   0  -5 6166.57 441.783   6
  -3   0  -6 16444.4 715.551   6
  -3   0  -7 7257.85 523.259   6
  -3   0  -8 5577.88 472.905  16
  -3   0  -8 4919.55 456.579   5
  -3   0  -9 5179.15 490.761  16
  -3   0 -10-22.1717 279.541  15
  -3   0 -11-223.030 259.005  15
  -3   0 -12 1972.30 269.069  15
   3   1 -11 213.369 225.323  13
   3   1 -10 818.925 254.777  13
   3   1  -9 5504.49 462.452   5
   3   1  -9 5019.07 433.897  13
   3   1  -8 18832.6 805.781   5
   3   1  -7 6421.14 454.468   5
   3   1  -6 29908.0 970.662   5
   3   1  -5 5521.85 379.882   5
   3   1  -4 5960.52 375.106   5
   3   1  -3 77720.3 1785.54   5
   3   1  -2 66133.4 1533.14   5
   3   1  -1 15371.4 797.605   1
  -3   1   1 16667.5 566.332   2
   3   1  -1 15838.6 516.331   5
   3   1   0 77539.4 2061.49   1
   3   1   0 72190.4 1663.80   5
   3   1   1 6054.82 457.692   1
  -3   1  -1 6306.12 333.003   6
  -3   1  -2 278929. 5718.19   6
  -3   1  -3 39813.5 1069.14   6
  -3   1  -4 8114.25 447.881   6
  -3   1  -5 3320.35 353.480   6
  -3   1  -6 11838.0 610.898   6
  -3   1  -7 13996.2 699.172   6
  -3   1  -8 19858.2 863.320   5
  -3   1  -8 20131.7 901.846  16
  -3   1 -10 371.765 321.662  15
  -3   1 -11 155.852 280.343  15
  -3   1 -12 1609.77 267.197  15
   3   2  -9 4206.84 415.798   5
   3   2  -8 6587.37 501.016   5
   3   2  -8 7167.00 502.606  15
   3   2  -7 2273.98 334.300   5
   3   2  -6 10279.6 545.579   5
   3   2  -5 35396.3 1055.77   5
   3   2  -4 147918. 3232.62   5
   3   2  -3 74690.1 1756.40   5
   3   2  -2 119276. 2592.97   5
   3   2  -1 73974.2 1684.49   5
  -3   2   0 73405.1 2110.85   1
   3   2   0 76384.6 1718.65   5
  -3   2  -1 27955.6 1063.70   1
  -3   2  -1 29385.4 812.368   6
  -3   2  -2 340917. 6938.66   6
  -3   2  -3 50188.7 1280.73   6
  -3   2  -4 44858.1 1217.76   6
  -3   2  -5 3437.67 349.264   6
  -3   2  -6 19112.1 773.560   6
  -3   2  -7 2719.37 367.761   6
  -3   2  -7 2665.91 352.199   5
  -3   2  -8 44147.9 1420.23   5
  -3   2  -8 45035.7 1476.45  16
  -3   2 -10 1209.46 342.588  15
  -3   2 -11 964.167 324.558  15
  -3   2 -12 810.469 234.367  15
   3   3  -9 19361.4 851.765   5
   3   3  -8 5588.47 470.682   5
   3   3  -8 6368.21 479.437  15
   3   3  -7 2578.12 356.036   5
   3   3  -6 18576.2 754.548   5
   3   3  -5 13504.6 609.066   5
   3   3  -4 212344. 4512.64   5
   3   3  -3 604036. 12101.5   5
   3   3  -2 56748.7 1387.24   5
  -3   3   1 16635.1 771.588   2
   3   3  -1 17391.1 578.022   5
   3   3   0 286265. 5846.92   5
  -3   3  -1 40621.3 1047.22   6
  -3   3  -1 39173.8 1387.18   1
  -3   3  -2 20517.5 914.775   1
  -3   3  -2 22629.6 697.733   6
  -3   3  -3 16567.8 602.531   6
  -3   3  -4 15266.0 605.816   6
  -3   3  -5 1618.60 284.958   6
  -3   3  -6 5330.18 416.090   6
  -3   3  -7 28522.0 1025.29   6
  -3   3  -7 27005.0 1009.00   5
  -3   3  -8 29534.0 1128.62  16
  -3   3  -8 28393.2 1062.29   5
  -3   3  -9 1110.16 331.541  15
  -3   3 -10 1442.86 349.451  15
  -3   3 -11 1429.97 328.373  15
  -3   3 -12 1965.55 271.847  15
   3   4  -8 1312.67 310.047   5
   3   4  -7 244.120 268.770   5
   3   4  -6 22906.6 862.963   5
   3   4  -5 20982.8 776.754   5
   3   4  -4 17274.4 661.201   5
   3   4  -3 241676. 5062.52   5
   3   4  -2 54099.5 1353.57   5
   3   4  -1 33157.3 919.989   5
   3   4   0 63040.8 1505.85   5
  -3   4  -1 91253.3 2058.30   6
  -3   4  -2 135410. 2950.54   6
  -3   4  -3 115206. 2574.63   6
  -3   4  -4 800.614 217.981   6
  -3   4  -5 6666.13 423.531   6
  -3   4  -6 3060.51 331.691   6
  -3   4  -6 3216.05 341.980   5
  -3   4  -7 7002.44 483.415   5
  -3   4  -7 6435.16 497.073  16
  -3   4  -8 471.848 229.266   5
  -3   4  -9 8051.05 570.419  15
  -3   4 -10 248.966 306.446  15
  -3   4 -11 171.439 258.796  15
  -3   4 -12 2271.85 261.236  15
   3   5  -8 13327.3 684.530   5
   3   5  -7 8525.42 540.099   5
   3   5  -6 5131.48 413.451   5
   3   5  -5 10291.3 534.223   5
   3   5  -4 51175.4 1383.04   5
   3   5  -3 23601.5 776.973   5
   3   5  -2 11836.3 500.950   5
   3   5  -1 26907.1 804.705   5
  -3   5   0 18113.6 598.806   6
   3   5   0 19036.6 632.385   5
  -3   5  -1 5981.87 333.848   6
  -3   5  -2 4144.94 276.342   6
  -3   5  -3 35918.3 1010.57   6
  -3   5  -4 26177.0 841.625   6
  -3   5  -5 2363.24 269.447   6
  -3   5  -6 2500.92 307.164   6
  -3   5  -8 975.404 297.398  15
  -3   5  -9 7025.10 523.384  15
  -3   5 -10 196.937 268.679  15
  -3   5 -11 1015.28 261.502  15
   3   6  -8 11822.3 640.329   5
   3   6  -7 2740.52 357.729   5
   3   6  -6 785.903 258.593   5
   3   6  -5 22390.5 833.038   5
   3   6  -4 3428.62 321.685   5
   3   6  -3 960.869 231.405   5
   3   6  -2 13920.1 554.029   5
   3   6  -1 112.917 171.223   5
  -3   6  -7 505.500 240.709  15
  -3   6  -8 3000.78 365.096  15
  -3   6  -9 5584.33 464.707  15
  -3   6 -10 1799.88 311.733  15
  -3   6 -11 1369.92 246.687  15
   3   7  -7 4221.45 398.785   5
   3   7  -6 1053.55 263.573   5
   3   7  -5 825.173 239.417   5
   3   7  -4 2983.41 299.212   5
   3   7  -3 8785.78 456.321   5
   3   7  -2 55686.6 1446.60   5
   3   7  -1 19279.0 666.627   5
  -3   7  -8 726.635 237.507  15
  -3   7  -9 899.985 262.235  15
  -3   7 -10 2045.18 281.857  15
  -3   7 -11 672.337 178.932  15
   4 -15  -2 893.701 308.097  11
   4 -15  -1-161.202 223.443  11
   4 -15   0 3258.30 312.596  11
   4 -15   1 480.727 213.784  11
   4 -15   2 916.900 207.850  11
   4 -14  -4 649.618 590.608  10
   4 -14  -3 1453.98 341.964  11
   4 -14  -2 628.740 282.556  11
  -4 -14   1 119.638 174.756  12
   4 -14  -1 97.9489 277.433  11
   4 -14   0 1947.52 347.893  11
   4 -14   1 1059.17 316.053  11
   4 -14   2 3776.87 370.783  11
   4 -14   3 1621.90 261.977  11
   4 -14   4 1448.76 224.215  11
   4 -13  -6 912.718 683.289  10
   4 -13  -5 80.3891 663.043  10
  -4 -13   4 1353.22 238.864  12
   4 -13  -4 731.544 360.742  11
   4 -13  -4 1411.91 616.729  10
  -4 -13   3 2272.36 279.552  12
   4 -13  -3 2024.85 360.633  11
   4 -13  -3 2020.85 603.045  10
  -4 -13   2 758.790 223.971  12
   4 -13  -2 1023.46 337.468  11
  -4 -13   1 2056.24 300.969  12
   4 -13  -1 1873.56 376.938  11
  -4 -13   0 1048.70 258.495  12
   4 -13   0 921.411 357.301  11
  -4 -13  -1 2593.91 330.294  12
   4 -13   1 2480.61 421.587  11
   4 -13   2 5709.24 482.696  11
   4 -13   3 6143.33 463.387  11
   4 -13   4 164.859 200.780  14
   4 -13   4 141.402 236.621  11
   4 -13   5 224.017 199.935  14
   4 -13   5 306.696 192.529  11
   4 -13   6-115.228 173.180  14
   4 -12  -7 1224.98 776.907  10
  -4 -12   6 523.917 190.727  12
   4 -12  -6 1134.60 748.004  10
  -4 -12   5 1391.37 262.501  12
   4 -12  -5 2066.78 480.390  11
   4 -12  -5 921.631 651.516  10
  -4 -12   4 4457.14 379.825  12
   4 -12  -4 4189.49 429.490  11
   4 -12  -4 4348.78 593.035  10
   4 -12  -3 819.553 482.579  10
  -4 -12   3 139.496 243.816  12
   4 -12  -3 179.461 286.898  11
  -4 -12   2 2071.32 310.656  12
   4 -12  -2 2032.04 380.408  11
  -4 -12   1 1260.25 285.941  12
   4 -12  -1 1031.71 368.608  11
  -4 -12   0 1461.34 301.445  12
   4 -12   0 1451.04 356.021  11
  -4 -12  -1 1198.53 294.779  12
   4 -12   1 958.090 368.278  11
  -4 -12  -2 17003.3 784.587  12
   4 -12   2 16446.7 823.650  11
   4 -12   3 1706.87 301.852  14
   4 -12   4-223.573 261.851  14
   4 -12   5 387.262 272.071  14
   4 -12   6 1602.92 307.023  14
   4 -12   6 1616.75 243.114  11
   4 -12   7-161.755 211.154  14
  -4 -11   8 41.2625 162.649  12
   4 -11  -8-378.109 830.096  10
  -4 -11   7 611.851 210.618  12
   4 -11  -7 78.0229 845.324  10
   4 -11  -6 1438.41 738.507  10
  -4 -11   6 656.589 234.458  12
   4 -11  -5 1397.55 506.324  10
  -4 -11   5 1736.56 296.084  12
   4 -11  -5 1982.51 377.838  11
   4 -11  -4 4793.04 556.448  10
  -4 -11   4 6556.05 487.195  12
   4 -11  -4 5166.01 474.615  11
  -4 -11   3 2022.28 329.582  12
   4 -11  -3 2318.27 379.704  11
   4 -11  -3 1936.76 416.076  10
  -4 -11   2 15547.3 758.190  12
   4 -11  -2 15128.5 769.599  11
   4 -11  -1 878.327 263.732   8
  -4 -11   1 825.872 272.017  12
   4 -11  -1 728.441 320.761  11
  -4 -11   0 253.668 246.902  12
   4 -11   0 554.041 320.465  11
  -4 -11  -1 243.102 260.659  12
  -4 -11  -2 16352.4 792.211  12
   4 -11   3 8473.41 563.083  14
  -4 -11  -3 9221.92 586.345  12
   4 -11   4 1276.38 336.727  14
   4 -11   5 1443.26 350.957  14
   4 -11   6 78.2314 293.134  14
   4 -11   7 142.405 257.678  14
   4 -11   8-151.889 205.023  14
  -4 -10   9 536.368 175.385  12
  -4 -10   8 2631.68 310.702  12
   4 -10  -8 2581.14 917.144  10
   4 -10  -7 338.338 864.885  10
  -4 -10   7 25.9122 222.457  12
   4 -10  -6 5178.84 721.606  10
  -4 -10   6 6437.91 490.413  12
   4 -10  -5 2233.91 505.549  10
  -4 -10   5 3025.72 381.742  12
   4 -10  -5 2751.64 363.323  11
   4 -10  -4 5218.47 565.753  10
  -4 -10   4 6007.82 484.794  12
   4 -10  -4 5098.63 446.027  11
   4 -10  -3 1227.49 377.261  10
  -4 -10   3 1468.77 287.197   7
  -4 -10   3 1082.56 276.040  12
   4 -10  -3 1252.80 316.499  11
  -4 -10   2 2883.85 355.100   7
  -4 -10   2 3757.44 408.234  12
   4 -10  -2 3603.45 404.866  11
   4 -10  -2 3467.62 412.666  10
  -4 -10   1 6593.77 484.861   7
  -4 -10   1 7366.23 525.384  12
   4 -10  -1 6583.86 521.300  11
  -4 -10   0 53355.7 1586.50   7
  -4 -10   0 53952.4 1634.39  12
  -4 -10  -1 17316.0 805.640  12
   4 -10   2 5753.10 474.777  14
  -4 -10  -2 5608.38 486.375  12
   4 -10   3 4169.12 436.731  14
  -4 -10  -3 4155.41 433.077  12
   4 -10   4 4355.61 444.518  14
   4 -10   5 6887.22 548.469  14
   4 -10   6 3061.33 425.112  14
   4 -10   7 9.42077 306.995  14
   4 -10   8 290.730 253.614  14
   4 -10   9 346.129 181.649  14
  -4  -9  10-497.671 167.193  12
  -4  -9  10 4.51043 149.389   9
  -4  -9   9 2304.46 263.912   9
  -4  -9   9 2138.96 283.483  12
  -4  -9   8 844.258 218.328   9
  -4  -9   8 705.745 249.520  12
   4  -9  -8 101.383 902.394  10
  -4  -9   7 2300.08 362.207  12
   4  -9  -7 2436.29 815.451  10
  -4  -9   6 7665.56 550.714  12
   4  -9  -6 6637.21 687.414  10
  -4  -9   5 2748.67 364.445  12
   4  -9  -5 1967.65 454.648  10
  -4  -9   4 3127.26 376.519   7
  -4  -9   4 3351.74 393.598  12
   4  -9  -4 3432.69 370.240  11
   4  -9  -4 3305.39 452.100  10
  -4  -9   3 2629.14 345.688   7
  -4  -9   3 3013.60 364.510  12
   4  -9  -3 3295.18 364.953  11
   4  -9  -3 2936.00 409.664  10
  -4  -9   2 18364.1 808.104   7
  -4  -9   2 17984.5 807.605  12
   4  -9  -2 19309.5 834.279  11
   4  -9  -2 18722.2 826.544  10
  -4  -9   1 2112.80 333.913   7
  -4  -9   1 2898.85 343.284  12
  -4  -9   0 28894.8 1051.05   7
  -4  -9   0 29244.1 1067.19  12
  -4  -9  -1 24940.6 984.189  12
   4  -9   2 3356.97 400.621  14
  -4  -9  -2 3612.87 386.839  12
   4  -9   3 295.972 227.585   4
   4  -9   3 286.182 280.946  14
  -4  -9  -3 298.954 233.792  12
   4  -9   4 4211.78 445.167  14
   4  -9   4 4220.92 418.306   4
   4  -9   5 303.427 309.230  14
   4  -9   6 501.111 346.584  14
   4  -9   7 2179.09 398.337  14
   4  -9   8 511.626 287.534  14
   4  -9   9 474.665 216.736  14
   4  -8 -10 2967.34 292.852  13
  -4  -8  10 2742.25 303.146  12
  -4  -8  10 3537.91 290.857   9
  -4  -8   9 555.485 223.831   9
   4  -8  -9 618.145 231.823  13
  -4  -8   9 483.944 240.306  12
  -4  -8   8 1560.71 266.682   9
   4  -8  -8 2028.11 884.950  10
   4  -8  -8 944.283 264.764  13
  -4  -8   8 1414.78 311.790  12
   4  -8  -7 2569.82 338.124  13
  -4  -8   7 1969.10 358.529  12
   4  -8  -7 2743.18 755.121  10
   4  -8  -6 3210.15 556.331  10
  -4  -8   6 3353.10 398.543  12
   4  -8  -5 12370.8 719.685  10
  -4  -8   5 11015.5 628.751   7
  -4  -8   5 11982.1 667.280  12
  -4  -8   4 5152.46 448.737   7
  -4  -8   4 4490.45 414.459  12
   4  -8  -4 4052.18 464.212  10
  -4  -8   3 12857.5 664.790   7
  -4  -8   3 13119.6 668.072  12
  -4  -8   2 6812.88 489.772   7
  -4  -8   1 930.982 259.737   7
  -4  -8   0 39627.6 1251.12   7
  -4  -8  -1 46026.4 1384.47   7
  -4  -8  -2 8336.35 527.822  12
   4  -8   2 8642.84 521.690   4
   4  -8   3 411.115 245.725  14
   4  -8   3 17.2587 256.701   4
  -4  -8  -3 225.622 214.104  12
   4  -8   4 1678.63 342.520  14
   4  -8   4 1937.76 326.683   4
  -4  -8  -4 1597.41 310.324  12
   4  -8   5 927.901 291.641   4
   4  -8   5 806.167 312.867  14
   4  -8   6 14127.4 754.482  14
   4  -8   7 392.448 333.123  14
   4  -8   8 3504.63 395.986  14
   4  -8   9 668.640 236.220  14
  -4  -7  11-48.6136 165.415   9
   4  -7 -11 347.265 194.094  13
  -4  -7  11 221.655 186.728  12
  -4  -7  10 828.726 231.556   9
   4  -7 -10 386.198 233.744  13
  -4  -7  10 380.584 251.867  12
  -4  -7   9 921.069 253.613   9
   4  -7  -9 502.534 287.594  13
  -4  -7   9 1424.68 317.439  12
  -4  -7   8 1511.59 278.827   9
   4  -7  -8 1260.57 299.015  13
  -4  -7   8 1590.95 342.113  12
   4  -7  -8 2114.42 912.210  10
   4  -7  -7 2115.52 736.715  10
   4  -7  -7 1783.45 317.848  13
  -4  -7   7 2046.67 354.131  12
  -4  -7   6 8693.74 577.674  12
   4  -7  -6 9330.78 672.454  10
   4  -7  -6 8425.64 550.714  13
  -4  -7   5 12815.3 673.469  12
   4  -7  -5 13096.6 715.781  10
  -4  -7   3 17533.4 757.742   7
  -4  -7   2 949.789 267.156   7
  -4  -7   1 3631.65 360.735   7
  -4  -7   0 27617.8 963.264   7
  -4  -7  -1 9410.02 534.925   7
   4  -7   2 7812.50 489.147   4
   4  -7   3 9055.96 545.027   4
   4  -7   4 4321.49 424.795  14
   4  -7   4 3991.91 400.533   4
  -4  -7  -4 4285.09 400.271  12
   4  -7   5 8355.76 583.776  14
   4  -7   5 9188.49 598.058   4
   4  -7   6 16510.4 809.346  14
   4  -7   7 10839.6 659.548  14
   4  -7   8 3892.26 425.884  14
   4  -7   9 1018.21 271.882  14
   4  -6 -11 1200.36 266.874  13
  -4  -6  11 1158.88 249.283  12
  -4  -6  11 1319.63 232.105   9
  -4  -6  10 1612.89 276.796   9
   4  -6 -10 1547.28 323.774  13
  -4  -6  10 1714.68 325.960  12
   4  -6  -9 660.579 296.014  13
  -4  -6   9 560.280 304.539  12
   4  -6  -8 1689.26 339.131  13
  -4  -6   8 1857.45 347.392  12
   4  -6  -8 2409.29 845.546  10
   4  -6  -7 2211.60 341.704  13
  -4  -6   7 2002.92 336.578  12
   4  -6  -7 2201.91 700.575  10
   4  -6  -6 1782.52 310.797  13
  -4  -6   6 1706.27 300.258  12
   4  -6  -6 1878.88 473.790  10
  -4  -6   3 13136.2 627.029   7
  -4  -6   2 19768.9 774.460   7
  -4  -6   1 394.197 235.211   7
  -4  -6   0 1422.93 290.989   7
  -4  -6  -1 47011.3 1345.92   7
   4  -6   2 5201.33 401.372   4
   4  -6   3 24000.7 898.641   4
   4  -6   4 10732.0 603.910   4
   4  -6   5 1300.94 291.787  14
   4  -6   5 1944.54 359.406   4
   4  -6   6 2144.58 362.948  14
   4  -6   6 1146.76 317.690   4
   4  -6   7 32388.0 1163.31  14
   4  -6   8 1769.88 329.697  14
   4  -6   9 348.785 243.648  14
  -4  -5  12 483.450 166.007   9
   4  -5 -12 15.4019 185.838  13
  -4  -5  12 333.928 182.929  12
   4  -5 -11 6004.41 453.660  13
  -4  -5  11 5873.61 435.980  12
   4  -5 -10 4545.12 454.915  13
  -4  -5  10 4508.72 455.236  12
   4  -5  -9 3941.47 453.043  13
   4  -5  -8 683.359 296.486  13
   4  -5  -8-302.485 784.476  10
   4  -5  -7 1782.42 714.460  10
   4  -5  -7 93.5814 241.746  13
  -4  -5   2 17639.7 696.948   7
  -4  -5   1 15149.1 629.223   7
  -4  -5   0 5524.18 390.690   7
  -4  -5  -1 30756.8 962.636   7
   4  -5   1 30360.0 935.830   4
   4  -5   6 495.237 269.155  14
   4  -5   7 3361.17 388.112  14
   4  -5   7 3017.32 389.400   4
   4  -5   8 289.383 256.615  14
  -4  -4  12 590.477 187.075   9
   4  -4 -12 524.584 221.034  13
  -4  -4  12 541.047 205.857  12
   4  -4 -11 2204.66 352.371  13
  -4  -4  11 2066.09 336.648  12
   4  -4 -10 2358.57 390.432  13
   4  -4  -9 13207.2 716.869  13
   4  -4  -8 7415.66 546.513  13
   4  -4  -7 21454.1 1070.20  10
   4  -4  -7 22910.3 933.315  13
  -4  -4   2 16892.7 647.957   7
  -4  -4   1 331.278 197.726   7
  -4  -4   0 14328.7 572.802   7
  -4  -4  -1 142907. 3209.44   7
  -4  -4  -1 148133. 3168.10   6
  -4  -4  -2 133348. 2953.74   6
  -4  -4  -3 122.957 182.162   6
  -4  -4  -4 2301.46 282.381   6
  -4  -4  -5 2312.12 310.530   6
   4  -4   6 10775.3 601.617  14
  -4  -4  -6 10910.2 603.046  16
  -4  -4  -6 10286.0 600.373   6
   4  -4   7 9293.98 567.939  14
  -4  -4  -7 9182.52 580.205  16
  -4  -4  -8 3603.71 391.931  16
   4  -3 -12 579.902 224.439  13
  -4  -3  12 605.707 229.400  12
   4  -3 -11 3610.23 404.614  13
   4  -3 -10 3436.80 421.902  13
   4  -3  -9 1360.30 338.354  13
   4  -3  -8 4379.56 427.252  13
   4  -3  -7 4270.07 397.270  13
  -4  -3   2 14988.7 566.423   7
  -4  -3   1 138209. 3044.38   7
  -4  -3   1 141637. 3041.60   6
  -4  -3   0 26652.5 795.635   7
  -4  -3   0 25939.4 786.148   6
  -4  -3  -1 46118.5 1223.36   7
  -4  -3  -1 48188.3 1234.22   6
  -4  -3  -2 28153.0 859.761   6
  -4  -3  -3 31071.6 952.908   6
  -4  -3  -4 44170.1 1269.39   6
  -4  -3  -5 14259.1 664.442   6
  -4  -3  -6 8086.92 535.531   6
  -4  -3  -7 8938.49 576.780  16
  -4  -3  -8 1586.57 314.227  16
  -4  -3  -9 467.339 269.489  16
  -4  -3 -10 416.943 231.101  15
   4  -2 -12 1366.23 250.885  13
   4  -2 -11 1224.62 308.545  13
   4  -2 -10 637.418 305.423  13
   4  -2  -9 6505.01 517.685  13
   4  -2  -8 9382.34 580.939  13
   4  -2  -6 3247.70 304.598   5
   4  -2  -5 7381.56 425.689   5
   4  -2  -4 50763.2 1326.91   5
   4  -2  -3 38623.4 1040.41   5
  -4  -2   2 9892.96 417.292   7
   4  -2  -2 9431.60 415.666   5
  -4  -2   1 15245.1 522.316   7
   4  -2  -1 14085.3 521.591   5
  -4  -2   0 19924.3 623.286   7
  -4  -2   0 19424.8 656.876   6
  -4  -2  -1 98416.6 2247.23   6
  -4  -2  -2 137907. 3042.06   6
  -4  -2  -3 10324.6 495.093   6
  -4  -2  -4 4870.36 388.617   6
  -4  -2  -5 8241.07 506.807   6
  -4  -2  -6 19406.0 837.843   6
  -4  -2  -7 33155.5 1199.44  16
  -4  -2  -7 33704.3 1186.33   6
  -4  -2  -8 1799.23 359.888  16
  -4  -2  -9 124.566 269.155  16
  -4  -2 -10 2827.55 356.890  15
  -4  -2 -11 1176.58 237.968  15
   4  -1 -12 854.087 225.200  13
   4  -1 -11 561.976 249.278  13
   4  -1 -10 2714.68 369.426  13
   4  -1  -9 5502.79 474.733  13
   4  -1  -8 9561.54 562.825   5
   4  -1  -8 9805.56 595.428  13
   4  -1  -7 639.798 242.061   5
   4  -1  -6 281.142 209.350   5
   4  -1  -5 16073.5 658.190   5
   4  -1  -4 31359.8 936.049   5
   4  -1  -3 9591.61 444.114   5
  -4  -1   2 8549.59 366.593   7
   4  -1  -2 8502.40 396.648   5
   4  -1  -1 6477.06 340.986   5
  -4  -1   1 6517.69 302.603   7
  -4  -1   0 33710.0 887.727   7
  -4  -1   0 36274.3 978.061   6
  -4  -1  -1 248106. 5171.05   6
  -4  -1  -2 25774.0 822.831   6
  -4  -1  -3 30374.4 940.899   6
  -4  -1  -4 5438.84 418.298   6
  -4  -1  -5 9311.05 544.635   6
  -4  -1  -6 7053.01 503.984   6
  -4  -1  -7 75941.3 2063.14   6
  -4  -1  -7 74306.5 2083.09  16
  -4  -1  -8 26590.6 1069.91  16
  -4  -1  -9-159.089 291.143  16
  -4  -1 -10 111.010 268.373  15
  -4  -1 -11 1604.67 269.333  15
   4   0 -12 43.8950 172.832  13
   4   0 -11 945.368 267.565  13
   4   0 -10 1333.10 305.793  13
   4   0  -9 27881.5 1061.59  13
   4   0  -8 9926.81 583.095   5
   4   0  -8 9623.62 585.051  13
   4   0  -7 1845.51 299.118   5
   4   0  -6 8587.85 504.880   5
   4   0  -5 26904.8 911.019   5
   4   0  -4 80768.6 1949.40   5
   4   0  -3 5106.46 343.655   5
   4   0  -2 1568.11 241.404   5
   4   0  -1 65268.2 1579.64   5
  -4   0   0 117775. 2618.64   6
  -4   0  -1 39289.6 1084.43   6
  -4   0  -2 40321.3 1127.70   6
  -4   0  -3 5680.50 392.202   6
  -4   0  -4 459.788 261.319   6
  -4   0  -5 2930.92 363.755   6
  -4   0  -6 39911.1 1271.76   6
  -4   0  -7 40168.0 1314.73   6
  -4   0  -7 38811.7 1332.50  16
  -4   0  -8 109.071 277.501  16
  -4   0  -8-56.1956 259.452   5
  -4   0  -9 554.037 299.734  16
  -4   0 -10 709.215 322.249  15
  -4   0 -11 150.886 249.342  15
   4   1 -10 3228.93 361.251  13
   4   1  -9 5232.23 433.235  13
   4   1  -8 10571.2 605.504   5
   4   1  -8 10395.1 591.440  13
   4   1  -7 683.479 272.032   5
   4   1  -6 333.813 242.804   5
   4   1  -5 15467.3 666.126   5
   4   1  -4 30156.5 938.965   5
   4   1  -3 10985.5 495.887   5
   4   1  -2 8222.11 421.112   5
   4   1  -1 6525.32 372.106   5
   4   1   0 33450.5 944.122   5
  -4   1   0 33799.5 962.096   6
  -4   1  -1 242356. 5075.21   6
  -4   1  -2 25476.6 828.404   6
  -4   1  -3 31527.2 972.695   6
  -4   1  -4 4476.87 379.714   6
  -4   1  -5 9520.75 542.255   6
  -4   1  -6 6647.44 489.922   6
  -4   1  -7 74329.7 2028.71   6
  -4   1  -7 72215.1 2056.61  16
  -4   1  -8 25403.1 1043.18  16
  -4   1  -9 411.487 330.130  16
  -4   1 -10 149.225 312.438  15
  -4   1 -11 1667.73 300.761  15
  -4   1 -12 135.101 166.784  15
   4   2  -8 7792.19 538.621   5
   4   2  -7 7759.41 519.325   5
   4   2  -6 3377.69 377.322   5
   4   2  -5 6467.08 457.443   5
   4   2  -4 48895.6 1364.38   5
   4   2  -3 41052.1 1151.12   5
   4   2  -2 9477.82 456.777   5
   4   2  -1 15616.7 588.689   5
  -4   2   0 19894.3 675.418   6
   4   2   0 17862.7 648.881   5
  -4   2  -1 96627.5 2239.34   6
  -4   2  -2 132812. 2975.98   6
  -4   2  -3 9831.04 509.626   6
  -4   2  -4 4694.19 389.033   6
  -4   2  -5 7754.95 505.495   6
  -4   2  -6 21414.0 862.621   6
  -4   2  -7 34164.7 1190.82   6
  -4   2  -7 34231.7 1226.53  16
  -4   2  -8 1628.56 358.552  16
  -4   2 -10 3231.83 420.964  15
  -4   2 -11 924.639 274.075  15
   4   3  -8 3507.36 377.965   5
   4   3  -7 4487.05 418.875   5
   4   3  -6 1942.07 326.029   5
   4   3  -5 113904. 2707.18   5
   4   3  -4 31229.0 996.406   5
   4   3  -3 35872.2 1070.30   5
   4   3  -2 14952.9 594.701   5
   4   3  -1 133134. 2963.18   5
  -4   3   0 24873.1 809.468   6
   4   3   0 26151.6 825.028   5
  -4   3  -1 45242.5 1229.92   6
  -4   3  -2 28188.4 901.895   6
  -4   3  -3 29318.6 937.001   6
  -4   3  -4 37429.1 1140.46   6
  -4   3  -5 14670.0 673.576   6
  -4   3  -6 9126.08 558.830   6
  -4   3  -7 8303.61 545.332   6
  -4   3  -7 7854.52 527.790   5
  -4   3  -8 2126.92 373.731  16
  -4   3 -10 77.4568 295.286  15
  -4   3 -11 45.7794 233.580  15
   4   4  -8 7397.82 532.335   5
   4   4  -7 24250.1 949.012   5
   4   4  -6 7581.56 515.680   5
   4   4  -5 9502.90 544.728   5
   4   4  -4 41293.2 1221.44   5
   4   4  -3 8983.81 491.208   5
   4   4  -2 17650.0 669.342   5
   4   4  -1 293.331 241.915   5
  -4   4   0 14617.8 584.360   6
  -4   4  -1 141437. 3148.54   6
  -4   4  -2 137321. 3071.92   6
  -4   4  -3 56.8774 197.154   6
  -4   4  -4 2329.10 287.382   6
  -4   4  -5 2551.86 313.419   6
  -4   4  -6 10761.7 595.095   6
  -4   4  -6 10231.6 606.535  16
  -4   4  -7 9770.66 585.939   6
  -4   4  -7 8807.15 594.557  16
  -4   4  -9 1184.45 317.150  15
  -4   4 -10 236.675 271.048  15
  -4   4 -11 65.2439 218.005  15
   4   5  -7-8.76089 240.009   5
   4   5  -6 9550.55 565.103   5
   4   5  -5 67045.2 1800.63   5
   4   5  -4 91665.6 2257.13   5
   4   5  -3 19099.2 736.976   5
   4   5  -2 16639.1 654.537   5
   4   5  -1 14467.9 600.853   5
  -4   5   0 6198.18 378.993   6
  -4   5  -1 31162.9 957.908   6
  -4   5  -2 69415.3 1740.79   6
  -4   5  -3 14178.1 598.891   6
  -4   5  -4 6893.85 436.386   6
  -4   5  -5 34566.9 1126.91   6
  -4   5  -6 398.383 218.024   6
  -4   5  -6 561.192 219.796  16
  -4   5  -7 2923.27 377.337  16
  -4   5  -8 488.145 279.540  15
  -4   5  -9 540.375 282.601  15
  -4   5 -10 641.881 268.444  15
  -4   5 -11-39.4885 189.877  15
   4   6  -7 1854.12 310.497   5
   4   6  -6 1800.13 299.641   5
   4   6  -5 9889.55 555.356   5
   4   6  -4 27008.9 944.382   5
   4   6  -3 13589.4 617.089   5
   4   6  -2 19351.7 730.966   5
   4   6  -1 494.932 221.375   5
  -4   6   1 325.313 170.745   6
  -4   6   0 1934.78 237.076   6
  -4   6  -1 49089.0 1324.21   6
  -4   6  -7 32782.4 1133.41  15
  -4   6  -8 1983.45 322.526  15
  -4   6  -9-498.247 252.455  15
  -4   6 -10 2440.08 284.971  15
   4   7  -6 9067.10 550.529   5
   4   7  -5 13208.2 645.914   5
   4   7  -4 8163.41 489.946   5
   4   7  -3 19424.4 760.392   5
   4   7  -2 1174.85 246.908   5
  -5 -14   3 1109.73 179.941  12
   5 -14  -3 1598.11 320.653  11
  -5 -14   2 1852.97 214.970  12
   5 -14  -2 1665.46 258.459  11
  -5 -14   1 4121.11 295.500  12
   5 -14  -1 3660.25 337.456  11
   5 -14   0 1108.98 264.960  11
   5 -14   1 1278.87 262.995  11
   5 -14   2 1720.52 252.161  11
   5 -14   3 285.711 174.621  11
  -5 -13   5 2199.41 229.785  12
  -5 -13   4 436.110 182.359  12
   5 -13  -4 200.302 315.494  11
  -5 -13   3 1090.08 229.936  12
   5 -13  -3 636.035 254.734  11
  -5 -13   2 354.676 220.920  12
   5 -13  -2 119.479 251.433  11
  -5 -13   1 412.626 223.655  12
   5 -13  -1 138.236 276.788  11
  -5 -13   0 3925.85 366.582  12
   5 -13   0 4256.60 432.622  11
   5 -13   1 3844.55 406.727  11
   5 -13   2 1987.85 324.642  11
   5 -13   3-206.678 248.104  11
   5 -13   4 1348.79 234.926  11
  -5 -12   6 1026.74 210.150  12
  -5 -12   5 109.714 197.360  12
  -5 -12   4 604.053 238.716  12
   5 -12  -4 638.195 263.902  11
  -5 -12   3 1464.19 291.923  12
   5 -12  -3 1169.23 292.056  11
  -5 -12   2 466.599 255.325  12
   5 -12  -2 501.236 285.944  11
  -5 -12   1 1216.08 299.604  12
   5 -12  -1 1265.57 337.596  11
  -5 -12   0 366.474 272.894  12
   5 -12   0-180.865 308.357  11
  -5 -12  -1 2788.68 359.606  12
   5 -12   1 2823.66 403.206  11
   5 -12   2 3529.77 433.149  11
   5 -12   3 250.230 218.320  14
   5 -12   3 281.613 301.640  11
   5 -12   4 302.501 229.352  14
   5 -12   4 308.521 256.133  11
   5 -12   5 1508.13 262.756  14
   5 -12   5 1799.84 270.569  11
   5 -12   6 564.620 194.932  14
   5 -12   6 515.003 174.369  11
  -5 -11   8 124.346 145.036  12
  -5 -11   7 25.4378 187.042  12
  -5 -11   6 1014.66 254.293  12
  -5 -11   5-97.8734 244.303  12
   5 -11  -5 44.2310 1027.55  10
  -5 -11   4 1184.44 297.859  12
   5 -11  -4 1544.19 303.948  11
   5 -11  -4 1299.97 957.709  10
  -5 -11   3 958.722 302.237  12
   5 -11  -3 885.929 294.101  11
   5 -11  -3 1056.47 842.986  10
  -5 -11   2 190.307 247.805  12
   5 -11  -2 890.911 305.489  11
  -5 -11   1 1249.84 310.716  12
   5 -11  -1 1335.58 351.269  11
  -5 -11   0 1288.01 311.613  12
   5 -11   0 1641.98 363.336  11
  -5 -11  -1 1069.49 318.915  12
   5 -11   2-80.6311 228.965  14
  -5 -11  -2 245.046 264.658  12
   5 -11   3 597.454 281.062  14
   5 -11   4 1908.83 332.070  14
   5 -11   5 1117.48 298.210  14
   5 -11   6 456.447 264.509  14
   5 -11   7 726.669 213.412  14
  -5 -10   9 3.84830 140.160  12
  -5 -10   8 301.820 195.736  12
  -5 -10   7 2198.14 312.081  12
   5 -10  -6 2139.65 1177.93  10
  -5 -10   6 1543.39 317.956  12
   5 -10  -5 4967.11 1085.31  10
  -5 -10   5 4777.84 452.734  12
  -5 -10   4 1036.75 295.821  12
   5 -10  -4 1127.03 930.204  10
  -5 -10   3 11252.9 656.951  12
   5 -10  -3 11875.0 649.945  11
   5 -10  -3 11599.6 1038.83  10
  -5 -10   2 1458.63 331.430  12
   5 -10  -2 1843.90 340.339  11
  -5 -10   1 4129.07 432.818  12
   5 -10  -1 4645.06 456.057  11
  -5 -10   0 6831.87 528.810  12
  -5 -10  -1 2050.90 357.072  12
   5 -10   2 891.605 298.837  14
  -5 -10  -2 876.052 289.918  12
   5 -10   3 1440.80 338.228  14
  -5 -10  -3 1474.34 350.545  12
   5 -10   4 267.911 314.901  14
   5 -10   5 505.626 317.838  14
   5 -10   6 2516.39 382.158  14
   5 -10   7 436.109 266.762  14
   5 -10   8 135.768 175.884  14
  -5  -9   9 363.189 204.857  12
  -5  -9   8 230.472 247.591  12
  -5  -9   7 1635.46 340.264  12
  -5  -9   6 766.991 306.076  12
   5  -9  -6 172.412 1162.28  10
  -5  -9   5 2252.98 355.629  12
   5  -9  -5 3293.70 1067.52  10
  -5  -9   4 1707.18 347.884  12
   5  -9  -4 1998.19 903.335  10
  -5  -9   3 463.368 270.564  12
   5  -9  -3-231.171 236.998  11
   5  -9  -3 824.291 811.481  10
  -5  -9   2 8039.72 538.940   7
  -5  -9   2 8151.31 566.170  12
   5  -9  -2 9008.72 567.144  11
  -5  -9   1 48581.6 1461.74   7
  -5  -9   1 45472.0 1481.10  12
  -5  -9   0 17616.6 784.610   7
  -5  -9   0 17200.1 810.381  12
  -5  -9  -1 5910.79 494.566  12
   5  -9   2 1378.33 328.086  14
  -5  -9  -2 1591.24 328.415  12
   5  -9   3 1043.71 343.587  14
  -5  -9  -3 763.686 296.561  12
   5  -9   4 2852.17 400.044  14
   5  -9   5 1492.76 374.967  14
   5  -9   6 2059.94 407.969  14
   5  -9   7 3305.79 397.891  14
   5  -9   8 829.234 245.451  14
   5  -8 -10-3.80991 154.877  13
  -5  -8  10 220.572 179.657  12
   5  -8  -9 670.849 219.242  13
  -5  -8   9 266.807 224.277  12
   5  -8  -8-286.736 225.050  13
  -5  -8   8-34.9713 265.895  12
   5  -8  -7 1330.58 281.316  13
  -5  -8   7 801.411 299.404  12
  -5  -8   6 3620.06 436.750  12
   5  -8  -6 2702.91 1062.25  10
  -5  -8   5 7268.20 561.116  12
   5  -8  -5 6472.92 994.089  10
  -5  -8   4 41365.8 1340.90   7
  -5  -8   4 41584.6 1383.00  12
   5  -8  -4 40334.5 1566.94  10
   5  -8  -3 6683.36 844.459  10
  -5  -8   3 7383.10 516.008   7
  -5  -8   3 6313.89 494.361  12
  -5  -8   2 18896.5 830.128   7
  -5  -8   2 20275.4 870.558  12
   5  -8  -2 19269.3 820.446  11
  -5  -8   1 42799.0 1356.00   7
  -5  -8   1 43949.6 1407.19  12
  -5  -8   0 16778.4 761.996   7
  -5  -8   0 17795.7 804.558  12
  -5  -8  -1 34399.2 1199.75  12
  -5  -8  -2 14144.4 720.913  12
   5  -8   3 2315.70 376.467  14
  -5  -8  -3 2602.64 363.743  12
   5  -8   4 2014.46 386.199  14
   5  -8   5 12306.5 703.228  14
   5  -8   6 575.839 331.068  14
   5  -8   7 3097.37 405.755  14
   5  -8   8 1099.35 272.234  14
   5  -8   9 1031.83 197.657  14
   5  -7 -10 835.453 229.975  13
  -5  -7  10 452.271 217.019  12
   5  -7  -9 296.380 246.797  13
  -5  -7   9 14.4874 260.251  12
   5  -7  -8 1464.74 307.056  13
  -5  -7   8 1201.38 333.421  12
   5  -7  -7 11993.5 663.771  13
  -5  -7   7 13226.5 708.582  12
   5  -7  -6 9934.26 600.342  13
  -5  -7   6 9543.08 620.844  12
   5  -7  -6 10961.8 1238.83  10
   5  -7  -5 12733.8 668.107  13
  -5  -7   5 12064.2 647.114   7
  -5  -7   5 11737.3 675.062  12
   5  -7  -5 10910.6 1082.71  10
  -5  -7   4 13581.6 691.291   7
  -5  -7   4 14175.4 725.409  12
   5  -7  -4 14292.6 1063.19  10
  -5  -7   3 18820.1 801.765   7
  -5  -7   3 19040.0 842.307  12
   5  -7  -3 18184.6 1019.31  10
  -5  -7   2 6118.28 460.351   7
  -5  -7   2 7216.75 488.345  12
   5  -7  -2 6037.52 697.445  10
  -5  -7   1 61274.7 1723.62   7
  -5  -7   1 62062.1 1755.10  12
  -5  -7   0 21031.8 850.724   7
  -5  -7  -1 5848.29 445.588  12
  -5  -7  -2 5432.34 437.324  12
  -5  -7  -3 12642.0 663.494  12
   5  -7   4 3720.80 424.448  14
   5  -7   4 3667.49 386.708   4
  -5  -7  -4 3833.91 393.201  12
   5  -7   5 10056.0 641.206  14
   5  -7   6 11157.5 669.098  14
   5  -7   7 3283.99 427.810  14
   5  -7   8 2605.28 341.108  14
   5  -7   9 123.259 180.804  14
   5  -6 -11 1647.24 230.701  13
  -5  -6  11 1743.92 239.279  12
   5  -6 -10 277.100 253.430  13
  -5  -6  10 455.524 262.244  12
   5  -6  -9 1401.59 317.239  13
  -5  -6   9 1326.10 339.481  12
   5  -6  -8 928.310 322.503  13
  -5  -6   8 148.917 284.824  12
   5  -6  -7 6747.78 520.434  13
  -5  -6   7 6652.23 531.807  12
   5  -6  -6 8738.14 575.238  13
  -5  -6   6 9175.95 603.527  12
   5  -6  -6 8846.94 1094.93  10
   5  -6  -5 481.845 238.591  13
  -5  -6   5 880.371 257.556   7
  -5  -6   5 690.952 259.002  12
   5  -6  -4 6482.37 463.738  13
  -5  -6   4 6391.21 459.389   7
  -5  -6   4 6773.10 498.674  12
   5  -6  -4 5150.05 784.910  10
  -5  -6   3 12239.0 615.247   7
  -5  -6   2 10640.2 575.598   7
  -5  -6   1 5800.37 431.059   7
  -5  -6   0 12608.2 622.254   7
   5  -6   3 3626.13 382.406   4
  -5  -6  -3 2600.59 319.808  12
  -5  -6  -4 6871.86 491.329  12
   5  -6   4 7363.25 517.087   4
   5  -6   5 1134.72 329.638  14
   5  -6   5 476.576 253.715   4
   5  -6   6 13722.8 725.656  14
   5  -6   7 5568.76 470.135  14
   5  -6   8 5979.65 445.890  14
   5  -5 -11 573.948 211.795  13
  -5  -5  11 913.106 234.091  12
   5  -5 -10 541.732 283.239  13
  -5  -5  10 748.215 293.564  12
   5  -5  -9 341.906 290.310  13
  -5  -5   9 517.730 327.559  12
   5  -5  -8 4770.88 456.915  13
  -5  -5   8 4408.15 454.952  12
   5  -5  -7 1498.34 322.089  13
  -5  -5   7 1989.35 347.621  12
   5  -5  -6 6240.27 496.753  13
  -5  -5   6 6632.50 510.561  12
   5  -5  -5 8629.58 936.162  10
   5  -5  -5 9257.66 573.317  13
  -5  -5   5 9511.35 584.232  12
  -5  -5   4 4348.20 382.164   7
  -5  -5   3 1045.08 251.510   7
  -5  -5   2 9737.79 522.614   7
  -5  -5   1 28576.0 953.867   7
  -5  -5   0 33190.7 1062.30   7
  -5  -5  -4 7770.25 500.821  12
  -5  -5  -4 7962.46 520.113  16
  -5  -5  -5 143.730 215.648  16
   5  -5   6 679.343 300.940  14
  -5  -5  -6 1104.40 274.057  16
   5  -5   7 1567.99 316.391  14
  -5  -5  -7 884.435 259.431  16
   5  -5   8 6613.99 467.734  14
   5  -4 -11 274.114 240.527  13
  -5  -4  11 503.375 235.676  12
   5  -4 -10 2224.21 367.184  13
  -5  -4  10 1664.07 350.722  12
   5  -4  -9 13131.1 707.076  13
  -5  -4   9 12394.4 690.985  12
   5  -4  -8 2480.90 391.011  13
  -5  -4   8 2533.56 370.986  12
   5  -4  -7 3535.11 422.423  13
  -5  -4   7 3450.56 408.115  12
   5  -4  -6 6297.32 492.417  13
  -5  -4   6 6807.75 513.104  12
  -5  -4   4 12456.4 594.694   7
  -5  -4   3 5457.13 382.798   7
  -5  -4   2 18290.4 705.594   7
  -5  -4   1 1177.88 231.458   7
  -5  -4   0 31345.0 982.085   7
  -5  -4  -2 16130.9 653.144   6
  -5  -4  -3 14451.1 649.296   6
  -5  -4  -4 4019.30 373.553   6
  -5  -4  -5 9218.32 555.939   6
  -5  -4  -5 9052.58 565.002  16
   5  -4   6 7536.29 529.621  14
  -5  -4  -6 7438.21 519.117   6
  -5  -4  -6 8207.85 562.550  16
   5  -4   7 4600.20 429.714  14
  -5  -4  -7 4449.49 444.456  16
  -5  -4  -8 4423.67 431.234  16
  -5  -4  -9 360.887 221.607  16
   5  -3 -12 712.473 179.094  13
  -5  -3  12 975.605 197.906  12
   5  -3 -11 5219.02 409.220  13
  -5  -3  11 4512.61 397.694  12
   5  -3 -10 571.893 301.481  13
  -5  -3  10 915.010 313.991  12
   5  -3  -9 4417.52 467.732  13
   5  -3  -8 6415.71 516.643  13
   5  -3  -7 7565.36 553.086  13
   5  -3  -6 21177.0 879.389  13
  -5  -3   3 2040.93 246.672   7
  -5  -3   2 3721.37 301.115   7
  -5  -3   1 21405.3 734.105   7
  -5  -3   1 21113.1 749.184   6
  -5  -3   0 29107.4 903.262   7
  -5  -3   0 30377.0 944.474   6
  -5  -3  -1 639.800 224.269   6
  -5  -3  -2 2871.94 315.035   6
  -5  -3  -3 21514.6 810.988   6
  -5  -3  -4 13745.6 652.601   6
  -5  -3  -5 3077.91 370.157   6
  -5  -3  -5 3097.06 360.353  16
   5  -3   6 3141.03 362.032  14
  -5  -3  -6 2835.40 373.936   6
  -5  -3  -6 2734.46 356.408  16
  -5  -3  -7 9738.22 620.665  16
  -5  -3  -8 4390.21 431.948  16
  -5  -3  -9 327.930 249.504  16
  -5  -3 -10 225.917 202.403  15
   5  -2 -12 1870.76 222.881  13
  -5  -2  12 2122.54 243.856  12
   5  -2 -11 1748.70 289.862  13
  -5  -2  11 1754.49 300.639  12
   5  -2 -10 1359.02 328.263  13
   5  -2  -9 9587.83 617.594  13
   5  -2  -8 630.098 309.082  13
   5  -2  -7 5740.27 476.285  13
   5  -2  -6 11110.1 620.828  13
   5  -2  -3 21322.3 739.920   5
   5  -2  -2 11065.7 497.193   5
  -5  -2   1 1539.87 260.312   6
  -5  -2   0 95.9851 214.687   6
  -5  -2  -1 418.116 217.789   6
  -5  -2  -2 3842.36 350.077   6
  -5  -2  -3 20505.7 799.375   6
  -5  -2  -4 17095.4 737.342   6
  -5  -2  -5 30493.8 1086.33   6
  -5  -2  -5 31598.0 1119.61  16
  -5  -2  -6 29268.1 1104.21  16
  -5  -2  -6 27497.4 1051.40   6
  -5  -2  -7 10669.7 651.570  16
  -5  -2  -8 2256.88 388.361  16
  -5  -2  -9 2286.13 377.480  16
  -5  -2 -10 62.8191 217.124  15
   5  -1 -12 502.262 170.555  13
  -5  -1  12 911.968 206.935  12
   5  -1 -11 521.481 245.266  13
   5  -1 -10 1503.45 320.652  13
   5  -1  -9 2597.78 367.089  13
   5  -1  -8 4924.03 461.282  13
   5  -1  -7 30006.1 1047.82   5
   5  -1  -7 29626.1 1098.46  13
   5  -1  -6 5256.87 416.223   5
   5  -1  -5 2675.19 313.851   5
   5  -1  -4 21324.3 774.557   5
   5  -1  -3 28623.8 918.697   5
   5  -1  -2 11414.8 509.907   5
  -5  -1   1 25286.8 851.992   6
  -5  -1   0 85512.4 2069.79   6
  -5  -1  -1 43259.2 1239.02   6
  -5  -1  -2 29854.9 988.588   6
  -5  -1  -3 44822.4 1304.85   6
  -5  -1  -4 9031.92 528.922   6
  -5  -1  -5 1137.68 298.616   6
  -5  -1  -5 1311.45 255.383  16
  -5  -1  -6 99271.1 2530.68   6
  -5  -1  -6 96431.7 2551.55  16
  -5  -1  -7 13734.9 756.959  16
  -5  -1  -8 3820.74 456.631  16
  -5  -1  -9 2253.16 380.455  16
  -5  -1 -10 1147.38 278.925  15
  -5  -1 -11 565.858 201.303  15
  -5   0  12 180.266 171.185  12
   5   0 -11 3236.78 312.248  13
   5   0 -10 901.870 274.525  13
   5   0  -9 3007.86 379.828  13
   5   0  -8-65.3210 243.247  13
   5   0  -8 498.293 219.574   5
   5   0  -7 5617.81 458.285   5
   5   0  -7 5487.23 454.911  13
   5   0  -6 513.448 251.104   5
   5   0  -5 38966.8 1203.83   5
   5   0  -4 7555.42 458.527   5
   5   0  -3 4755.37 367.021   5
   5   0  -2 62042.8 1589.15   5
   5   0  -1 51323.1 1366.53   5
  -5   0   0 34729.5 1068.74   6
  -5   0  -1 4081.60 376.929   6
  -5   0  -2 20042.1 770.333   6
  -5   0  -3 41529.0 1248.47   6
  -5   0  -4 40483.4 1265.24   6
  -5   0  -5 100472. 2525.75   6
  -5   0  -6 111711. 2762.38   6
  -5   0  -6 107557. 2786.44  16
  -5   0  -7 3097.90 417.218  16
  -5   0  -8 3273.65 444.604  16
  -5   0  -9 697.525 346.290  16
  -5   0 -10 335.494 272.258  15
  -5   0 -11 4423.84 311.635  15
  -5   1  12 773.804 178.771  12
   5   1 -10 1604.91 285.530  13
   5   1  -9 2089.30 317.790  13
   5   1  -8 6063.74 477.777   5
   5   1  -8 6281.81 489.661  13
   5   1  -7 30660.8 1093.59   5
   5   1  -7 30488.7 1097.80  13
   5   1  -6 5324.15 428.275   5
   5   1  -5 2483.78 334.360   5
   5   1  -4 22182.2 836.070   5
   5   1  -3 28409.0 939.219   5
   5   1  -2 11209.6 552.805   5
   5   1  -1 25315.9 858.441   5
  -5   1   0 83482.8 2056.42   6
  -5   1  -1 40477.8 1199.84   6
  -5   1  -2 30850.5 1012.48   6
  -5   1  -3 45065.2 1324.06   6
  -5   1  -4 8413.97 516.593   6
  -5   1  -5 1397.06 302.041   6
  -5   1  -6 94923.3 2479.27   6
  -5   1  -6 97859.4 2540.66  16
  -5   1  -7 13805.4 757.398  16
  -5   1  -8 4391.15 469.286  16
  -5   1  -9 2597.29 416.876  16
  -5   1 -10 817.528 293.593  15
  -5   1 -11 333.329 199.123  15
   5   2  -7 6896.28 506.088   5
   5   2  -6 12114.3 638.001   5
   5   2  -5 16454.3 734.486   5
   5   2  -4 26682.9 944.474   5
   5   2  -3 22206.8 814.043   5
   5   2  -2 10672.4 547.661   5
   5   2  -1 1412.72 294.568   5
  -5   2   0 100.416 256.113   6
  -5   2  -1 785.611 282.147   6
  -5   2  -2 3245.75 363.626   6
  -5   2  -3 21740.5 833.728   6
  -5   2  -4 16151.4 719.461   6
  -5   2  -5 31207.0 1092.49   6
  -5   2  -5 31001.4 1111.39  16
  -5   2  -6 28155.7 1053.18   6
  -5   2  -6 27922.0 1084.13  16
  -5   2  -7 9180.13 620.050  16
  -5   2  -8 2139.42 375.552  16
  -5   2 -10 118.237 252.912  15
  -5   2 -11 479.201 196.112  15
   5   3  -7 6835.26 511.422   5
   5   3  -6 21577.7 887.532   5
   5   3  -5 1611.29 316.595   5
   5   3  -4 14049.1 656.602   5
   5   3  -3 2983.33 352.793   5
   5   3  -2 3960.81 380.100   5
   5   3  -1 20677.3 782.776   5
  -5   3   0 27137.6 922.926   6
  -5   3  -1 421.621 258.084   6
  -5   3  -2 3250.82 363.708   6
  -5   3  -3 20423.3 814.786   6
  -5   3  -4 12511.7 633.073   6
  -5   3  -5 3182.45 357.097   6
  -5   3  -5 2766.63 332.421  16
  -5   3  -6 2791.17 355.792   6
  -5   3  -6 2471.15 364.984  16
  -5   3  -7 11087.6 677.084  16
  -5   3  -8 4760.12 479.103  16
  -5   3 -10 294.731 242.917  15
  -5   3 -11 3545.60 273.456  15
   5   4  -7 2908.19 356.529   5
   5   4  -6 6273.07 486.538   5
   5   4  -5 15361.1 717.022   5
   5   4  -4 12369.7 625.448   5
   5   4  -3 5580.73 425.644   5
   5   4  -2 17942.5 739.057   5
   5   4  -1 1334.79 291.285   5
  -5   4   1 1401.82 266.991   6
  -5   4   0 30215.9 1007.34   6
  -5   4  -1 6518.49 437.743   6
  -5   4  -2 17123.6 715.636   6
  -5   4  -3 13359.4 630.963   6
  -5   4  -4 4471.45 391.267   6
  -5   4  -5 8392.64 525.985   6
  -5   4  -5 8366.57 539.272  16
  -5   4  -6 6838.13 493.960   6
  -5   4  -6 7185.59 530.499  16
  -5   4  -7 3663.55 417.472  16
  -5   4  -9 853.370 294.685  15
  -5   4 -10 623.653 236.004  15
   5   5  -6 6519.78 485.749   5
   5   5  -5 9622.84 577.611   5
   5   5  -4 4093.82 384.836   5
   5   5  -3 1230.22 284.958   5
   5   5  -2 9997.63 544.449   5
  -5   5   1 26528.1 922.467   6
   5   5  -1 28195.3 963.134   5
  -5   5   0 33756.2 1074.06   6
  -5   5  -1 10254.8 549.768   6
  -5   5  -2 2293.56 307.611   6
  -5   5  -3 5196.88 402.705   6
  -5   5  -4 8244.81 508.727   6
  -5   5  -5 323.797 218.206   6
  -5   5  -6 630.694 252.357  16
  -5   5  -7 1781.48 331.209  16
  -5   5  -8 6293.20 475.229  15
  -5   5  -9 1995.42 298.496  15
  -5   5 -10 651.855 209.477  15
   5   6  -6 8579.75 542.987   5
   5   6  -5 855.798 270.975   5
   5   6  -4 7083.11 500.423   5
   5   6  -3 12186.6 615.667   5
   5   6  -2 10580.9 572.706   5
  -5   6   1 5914.66 415.466   6
  -5   6   0 12400.4 606.078   6
  -5   6  -1 19816.3 767.125   6
  -5   6  -2 19046.1 754.621   6
  -5   6  -8 5902.92 420.085  15
  -5   6  -9 1339.94 242.414  15
   5   7  -5 12415.4 643.893   5
   5   7  -4 13831.8 672.091   5
   5   7  -3 19387.4 803.108   5
   5   7  -2 7176.95 480.460   5
   5   8  -4 43372.9 1347.68   5
   5   8  -3 7586.64 491.525   5
  -6 -13   3 801.201 187.876  12
  -6 -13   2 2268.64 249.306  12
   6 -13  -2 1912.20 235.949  11
  -6 -13   1 560.439 197.724  12
   6 -13  -1 495.346 197.694  11
   6 -13   0 2979.68 291.461  11
   6 -13   1 830.160 233.579  11
   6 -13   2 487.207 203.025  11
  -6 -12   5 820.429 189.415  12
  -6 -12   4 1961.55 261.645  12
  -6 -12   3-112.918 205.227  12
  -6 -12   2-247.076 227.606  12
   6 -12  -2 399.948 222.989  11
  -6 -12   1 967.710 277.129  12
   6 -12  -1 544.280 250.043  11
  -6 -12   0 161.773 227.731  12
   6 -12   0 305.500 245.514  11
  -6 -12  -1 2624.38 328.542  12
   6 -12   1 2095.66 329.850  11
   6 -12   2 1076.66 273.555  11
   6 -12   3 1427.31 214.483  14
   6 -12   3 1390.47 273.936  11
   6 -12   4 958.755 194.333  14
   6 -12   4 966.741 229.623  11
  -6 -11   7 87.7029 150.754  12
  -6 -11   6 708.325 207.892  12
  -6 -11   5 260.128 215.017  12
  -6 -11   4 107.511 234.932  12
  -6 -11   3 3437.66 374.636  12
  -6 -11   2 2336.42 352.472  12
   6 -11  -2 2414.72 320.249  11
  -6 -11   1 701.127 303.572  12
   6 -11  -1 1324.10 295.035  11
  -6 -11   0 2691.45 377.240  12
   6 -11   0 2710.10 366.374  11
  -6 -11  -1 1579.81 330.006  12
   6 -11   1 1141.17 329.958  11
   6 -11   2 687.991 243.314  14
   6 -11   3 930.041 277.230  14
   6 -11   4 1157.63 254.670  14
   6 -11   5 2044.60 278.006  14
  -6 -10   8 288.019 158.127  12
  -6 -10   7 161.809 199.984  12
  -6 -10   6 1308.17 273.056  12
  -6 -10   5 1976.16 331.940  12
  -6 -10   4 183.657 279.804  12
  -6 -10   3 921.213 324.537  12
  -6 -10   2 4544.65 443.220  12
   6 -10  -2 5522.61 428.805  11
  -6 -10   1 539.359 309.242  12
   6 -10  -1 682.213 283.561  11
  -6 -10   0 279.801 273.556  12
   6 -10   0 218.718 289.809  11
   6 -10   1 7637.64 498.321  14
  -6 -10  -1 7346.49 525.883  12
   6 -10   2 3556.13 392.457  14
  -6 -10  -2 3132.29 397.590  12
   6 -10   3 5254.24 458.036  14
   6 -10   4 479.463 293.778  14
   6 -10   5 1286.18 307.282  14
   6 -10   6 145.681 224.413  14
  -6  -9   8 875.484 221.116  12
  -6  -9   7 3598.15 371.921  12
  -6  -9   6 1961.97 338.435  12
  -6  -9   5 557.089 291.358  12
  -6  -9   4 878.886 297.019  12
  -6  -9   3 1143.68 318.043  12
  -6  -9   2 6261.39 506.311  12
  -6  -9   1 5331.92 475.213  12
   6  -9  -1 4131.45 410.223  11
  -6  -9   0 150.111 264.927  12
  -6  -9  -1 4559.51 437.250  12
   6  -9   2 2793.00 408.658  14
  -6  -9  -2 2597.67 368.457  12
   6  -9   3 547.441 314.546  14
   6  -9   4 1262.01 333.072  14
   6  -9   5 1924.00 359.864  14
   6  -9   6 1961.88 326.135  14
   6  -9   7 31.4218 211.096  14
   6  -8  -9-196.575 165.745  13
  -6  -8   9 177.070 186.270  12
   6  -8  -8 1738.28 251.246  13
  -6  -8   8 2361.65 322.407  12
   6  -8  -7 905.849 251.508  13
  -6  -8   7 1165.38 302.441  12
   6  -8  -6 7832.89 503.724  13
  -6  -8   6 7648.73 553.829  12
  -6  -8   5 7793.96 564.460  12
  -6  -8   4 4224.68 436.306  12
  -6  -8   3 17667.5 824.689  12
  -6  -8   2 4834.93 459.790  12
  -6  -8   1 18539.5 838.486  12
  -6  -8   0 14009.1 723.216  12
  -6  -8  -1 13646.0 708.296  12
  -6  -8  -2 1695.29 310.672  12
   6  -8   3 5846.12 518.950  14
  -6  -8  -3 7199.21 515.058  12
   6  -8   4 8543.32 599.128  14
   6  -8   5 258.563 343.366  14
   6  -8   6 1545.65 335.075  14
   6  -8   7 165.463 240.608  14
   6  -8   8 2679.51 251.465  14
  -6  -7  10 318.696 162.385  12
   6  -7  -9 1174.30 235.576  13
  -6  -7   9 1279.40 262.173  12
   6  -7  -8 3058.14 351.062  13
  -6  -7   8 3395.47 383.568  12
   6  -7  -7 4329.38 408.062  13
  -6  -7   7 4016.07 434.628  12
   6  -7  -6 826.649 278.614  13
  -6  -7   6 504.259 290.608  12
   6  -7  -5 623.818 282.063  13
  -6  -7   5 652.999 292.373  12
   6  -7  -4 5790.17 463.559  13
  -6  -7   4 5092.97 460.282  12
  -6  -7   3 705.293 290.119  12
  -6  -7   2 49088.5 1482.57   7
  -6  -7   2 49856.3 1542.15  12
  -6  -7   1 4900.15 406.437   7
  -6  -7   1 5368.50 457.654  12
  -6  -7   0 2243.06 318.403  12
  -6  -7  -1-214.809 234.569  12
  -6  -7  -2 846.341 266.827  12
  -6  -7  -2 931.849 258.573  16
  -6  -7  -3 649.631 254.895  12
   6  -7   4 10136.7 639.341  14
   6  -7   5 4585.60 477.149  14
   6  -7   6 2469.90 384.833  14
   6  -7   7 924.734 277.264  14
   6  -7   8 1068.05 231.384  14
   6  -6 -10 1635.71 240.174  13
  -6  -6  10 1570.56 244.408  12
   6  -6  -9 888.913 285.805  13
  -6  -6   9 521.413 251.090  12
   6  -6  -8 2926.10 376.397  13
  -6  -6   8 3057.07 389.635  12
   6  -6  -7 6513.02 503.791  13
  -6  -6   7 6505.94 503.844  12
   6  -6  -6 4996.08 457.637  13
  -6  -6   6 5517.23 489.749  12
   6  -6  -5 9036.07 575.485  13
  -6  -6   5 8129.55 569.166  12
   6  -6  -4 16136.8 770.897  13
  -6  -6   4 14166.6 696.105   7
  -6  -6   4 16192.1 769.838  12
   6  -6  -3 17518.9 793.986  13
  -6  -6   3 17393.8 760.220   7
  -6  -6   3 17443.8 802.008  12
   6  -6  -2 6275.96 475.475  13
  -6  -6   2 6168.83 447.185   7
  -6  -6   2 6279.60 477.930  12
   6  -6  -1 13123.9 659.499  13
  -6  -6   1 11315.3 598.203   7
  -6  -6   1 12311.9 658.263  12
  -6  -6   0 4366.73 392.924  12
  -6  -6  -1 16038.1 755.098  12
  -6  -6  -2 1545.74 272.782  12
  -6  -6  -2 1534.89 302.723  16
  -6  -6  -3 5996.89 460.913  12
  -6  -6  -3 6169.76 474.619  16
  -6  -6  -4 19181.5 837.135  16
   6  -6   5 5597.40 498.220  14
  -6  -6  -5 5825.64 466.688  16
   6  -6   6 1966.89 360.054  14
   6  -6   7 148.717 256.611  14
   6  -6   8 596.579 218.745  14
   6  -5 -10-185.268 238.873  13
  -6  -5  10 68.6181 203.827  12
   6  -5  -9 240.863 270.380  13
  -6  -5   9 1.34208 248.341  12
   6  -5  -8 1521.20 338.892  13
  -6  -5   8 2451.46 361.731  12
   6  -5  -7 5179.79 482.084  13
  -6  -5   7 5031.18 459.742  12
   6  -5  -6 14224.1 747.301  13
  -6  -5   6 13362.1 718.853  12
   6  -5  -5 7434.00 537.498  13
  -6  -5   5 6824.85 510.666  12
   6  -5  -4 6350.89 484.141  13
  -6  -5   4 6158.91 476.975  12
   6  -5  -3 1225.34 275.693  13
  -6  -5   3 1077.69 263.367  12
   6  -5  -2 8523.52 545.689  13
  -6  -5   2 8337.69 493.679   7
  -6  -5   2 8736.71 529.442  12
   6  -5  -1 17922.4 786.981  13
  -6  -5   1 18015.9 739.229   7
  -6  -5   1 17681.5 773.062  12
   6  -5   0 135.656 228.879  13
  -6  -5   0 305.944 202.168  12
   6  -5   1 10524.3 579.887  13
  -6  -5  -1 9605.62 556.240  12
  -6  -5  -2 9464.44 550.570  12
  -6  -5  -2 8654.32 554.377  16
  -6  -5  -3 3156.98 378.582  16
  -6  -5  -4 7677.49 550.731  16
  -6  -5  -5 7295.86 532.324  16
   6  -5   6 2214.00 354.136  14
  -6  -5  -6 2710.38 370.201  16
   6  -5   7 6017.27 447.902  14
  -6  -5  -7 5897.48 451.496  16
  -6  -5  -8 153.962 184.148  16
   6  -4 -11 885.948 202.676  13
  -6  -4  11 619.201 179.524  12
   6  -4 -10 1747.79 303.171  13
  -6  -4  10 1367.50 268.082  12
   6  -4  -9 1335.70 324.529  13
  -6  -4   9 1259.51 291.259  12
   6  -4  -8 2256.69 373.744  13
  -6  -4   8 2157.92 347.537  12
   6  -4  -7 15536.5 777.786  13
  -6  -4   7 13459.7 715.693  12
   6  -4  -6 8900.95 594.127  13
  -6  -4   6 9149.70 588.672  12
   6  -4  -5 993.419 294.955  13
  -6  -4   5 1104.06 280.100  12
   6  -4  -4 3717.74 393.919  13
  -6  -4   4 3376.14 362.879  12
   6  -4  -3 2024.15 317.664  13
  -6  -4   3 1750.82 289.224  12
  -6  -4  -2 13919.2 698.255  16
  -6  -4  -3 15600.3 755.265  16
  -6  -4  -4 5851.55 485.699  16
  -6  -4  -5 938.532 303.989  16
   6  -4   6 9745.54 595.176  14
  -6  -4  -6 9924.22 619.247  16
   6  -4   7 1462.70 301.213  14
  -6  -4  -7 1712.18 323.122  16
  -6  -4  -8 1844.71 307.757  16
   6  -3 -11 938.865 218.462  13
  -6  -3  11 1164.70 203.985  12
   6  -3 -10 913.448 268.830  13
  -6  -3  10 818.467 249.424  12
   6  -3  -9 1215.03 323.707  13
  -6  -3   9 1406.53 303.675  12
   6  -3  -8 891.359 310.478  13
  -6  -3   8 824.109 286.465  12
   6  -3  -7 800.992 314.190  13
  -6  -3   7 663.053 263.780  12
   6  -3  -6 4470.48 443.987  13
  -6  -3   6 4358.28 416.629  12
   6  -3  -5 20693.2 902.637  13
  -6  -3   5 22060.1 903.500  12
   6  -3  -4 6314.07 485.628  13
  -6  -3   4 5933.93 442.506  12
  -6  -3   3 12359.8 607.174   6
  -6  -3   2 1499.75 264.449   6
  -6  -3   1 25519.3 908.841   6
  -6  -3   0 6623.91 439.608   6
  -6  -3  -1 4252.02 366.325   6
  -6  -3  -2 2461.36 314.655   6
  -6  -3  -2 3467.28 354.422  16
  -6  -3  -3 1540.72 283.282   6
  -6  -3  -3 2125.11 324.727  16
  -6  -3  -4 20372.8 846.955   6
  -6  -3  -4 18826.8 860.573  16
  -6  -3  -5 7472.67 554.082  16
   6  -3   6 2989.04 379.587  14
  -6  -3  -6 2851.41 402.844  16
  -6  -3  -7-92.5533 287.736  16
  -6  -3  -8 3409.29 383.060  16
  -6  -3  -9 1555.20 273.749  16
   6  -2 -11 1001.80 216.395  13
  -6  -2  11 1158.70 210.453  12
   6  -2 -10 736.330 252.947  13
  -6  -2  10 794.791 244.086  12
   6  -2  -9 111.870 268.035  13
  -6  -2   9 357.948 227.733  12
   6  -2  -8 15165.5 761.392  13
  -6  -2   8 13577.9 706.159  12
   6  -2  -7 14693.9 750.451  13
  -6  -2   7 14003.3 706.504  12
   6  -2  -6 2605.17 358.718  13
  -6  -2   6 2482.36 322.037  12
   6  -2  -5 4083.80 417.425  13
   6  -2  -4 27625.3 1028.11  13
  -6  -2   2 988.872 255.040   6
  -6  -2   1 19214.2 766.781   6
  -6  -2   0 1481.94 293.311   6
  -6  -2  -1 12175.0 607.214   6
  -6  -2  -2 14239.0 664.401   6
  -6  -2  -3 3549.19 368.546   6
  -6  -2  -3 2950.34 351.693  16
  -6  -2  -4 15076.9 735.428   6
  -6  -2  -4 16259.0 777.241  16
  -6  -2  -5 14505.2 758.546  16
  -6  -2  -5 14541.7 720.430   6
  -6  -2  -6 11195.5 668.433  16
  -6  -2  -7 2219.17 392.419  16
  -6  -2  -8 141.523 280.844  16
  -6  -2  -9 2356.75 315.934  16
  -6  -2 -10 3040.64 258.440  15
   6  -1 -11 1708.21 231.327  13
  -6  -1  11 2087.77 233.335  12
   6  -1 -10 451.254 234.837  13
  -6  -1  10 192.037 220.578  12
   6  -1  -9 186.235 258.069  13
  -6  -1   9 201.178 215.183  12
   6  -1  -8 6157.48 488.139  13
  -6  -1   8 5987.79 470.790  12
   6  -1  -7 1180.97 301.927  13
  -6  -1   7 342.596 212.185  12
   6  -1  -6 8503.46 576.467  13
   6  -1  -5 6443.88 482.424  13
   6  -1  -4 14428.9 650.878   5
   6  -1  -3 43756.8 1305.52   5
  -6  -1   2 25837.8 941.888   6
  -6  -1   1 4825.37 413.308   6
  -6  -1   0 12845.3 630.604   6
  -6  -1  -1 8516.40 542.411   6
  -6  -1  -2 12604.7 641.227   6
  -6  -1  -3 9675.69 569.210   6
  -6  -1  -3 9327.58 557.445  16
  -6  -1  -4 4268.55 408.028   6
  -6  -1  -4 4201.99 413.952  16
  -6  -1  -5 49915.3 1510.85   6
  -6  -1  -5 45015.9 1504.78  16
  -6  -1  -6 2608.29 400.282  16
  -6  -1  -7 2327.62 411.160  16
  -6  -1  -8 17456.9 830.800  16
  -6  -1  -9 1439.31 310.382  16
  -6  -1 -10 1166.19 216.934  15
   6   0 -11 322.326 163.672  13
  -6   0  11 206.079 154.009  12
   6   0 -10 4071.91 347.558  13
  -6   0  10 3442.40 324.161  12
   6   0  -9 3955.42 400.457  13
  -6   0   9 4029.23 363.939  12
   6   0  -8 5167.00 459.532  13
   6   0  -7 3364.94 384.943  13
   6   0  -6 23876.5 977.011  13
   6   0  -6 23849.0 924.233   5
   6   0  -5 222.118 231.785  13
   6   0  -5 1001.68 254.101   5
   6   0  -4 25521.3 939.868   5
   6   0  -3 416.986 227.176   5
   6   0  -2 15531.3 677.816   5
  -6   0   1 65221.2 1772.46   6
  -6   0   0 11776.3 615.569   6
  -6   0  -1 19533.2 804.431   6
  -6   0  -2 2791.73 349.771   6
  -6   0  -3 975.903 275.179   6
  -6   0  -3 1738.08 294.464  16
  -6   0  -4 117316. 2940.97   6
  -6   0  -4 123868. 2995.19  16
  -6   0  -5 16412.2 776.353   6
  -6   0  -5 16089.4 795.448  16
  -6   0  -6 15700.3 803.234  16
  -6   0  -7 281.274 298.476  16
  -6   0  -8 6178.08 525.034  16
  -6   0  -9 1726.66 312.124  16
  -6   0 -10 2750.29 278.355  15
   6   1  -9-100.596 208.090  13
   6   1  -8 6655.99 474.656  13
   6   1  -7 937.730 285.575  13
   6   1  -6 9186.60 570.265  13
   6   1  -6 8662.86 554.901   5
   6   1  -5 5948.42 450.653  13
   6   1  -5 6033.75 463.771   5
   6   1  -4 14978.3 699.813   5
   6   1  -3 43133.2 1312.50   5
   6   1  -2 27436.9 955.609   5
  -6   1   1 4711.10 423.959   6
  -6   1   0 11870.9 624.802   6
  -6   1  -1 8099.11 528.301   6
  -6   1  -2 12394.2 638.115   6
  -6   1  -3 8906.86 538.506   6
  -6   1  -3 8473.97 528.177  16
  -6   1  -4 3619.31 394.179   6
  -6   1  -4 3635.20 401.889  16
  -6   1  -5 44809.8 1454.10   6
  -6   1  -5 49075.2 1527.91  16
  -6   1  -6 3158.63 421.344  16
  -6   1  -7 2781.36 411.389  16
  -6   1  -8 17091.1 817.381  16
  -6   1 -10 1303.27 238.072  15
   6   2  -6 2100.48 332.076   5
   6   2  -5 3974.18 373.678  13
   6   2  -5 4313.41 412.629   5
   6   2  -4 26863.2 993.189   5
   6   2  -3 4455.77 405.811   5
   6   2  -2 1041.52 283.404   5
  -6   2   1 17724.6 766.208   6
  -6   2   0 1481.93 320.422   6
  -6   2  -1 10666.6 589.843   6
  -6   2  -2 12510.1 644.337   6
  -6   2  -3 3326.09 365.355   6
  -6   2  -3 2541.74 327.054  16
  -6   2  -4 13664.4 701.658   6
  -6   2  -4 15320.4 749.871  16
  -6   2  -5 14247.5 718.814   6
  -6   2  -5 13046.3 716.277  16
  -6   2  -6 11668.8 686.853  16
  -6   2  -7 2514.16 411.798  16
  -6   2  -8 156.159 296.563  16
  -6   2 -10 3198.34 277.136  15
   6   3  -6 4669.67 415.312   5
   6   3  -5 25011.2 964.988   5
   6   3  -4 6304.74 477.268   5
   6   3  -3 11927.9 626.982   5
   6   3  -2 1553.77 303.917   5
  -6   3   1 24175.8 925.036   6
  -6   3   0 6538.26 482.441   6
  -6   3  -1 4110.79 415.090   6
  -6   3  -2 3017.89 365.473   6
  -6   3  -3 1224.19 286.756   6
  -6   3  -3 1633.03 258.772  16
  -6   3  -4 19260.5 834.929   6
  -6   3  -4 20185.1 863.233  16
  -6   3  -5 7280.94 533.845  16
  -6   3  -6 3337.86 407.541  16
  -6   3  -7 515.080 285.078  16
  -6   3  -8 2231.88 346.711  16
  -6   3  -9 1462.91 282.438  15
  -6   3 -10 5380.86 315.373  15
   6   4  -5 1163.68 283.400   5
   6   4  -4 3924.45 404.218   5
   6   4  -3 2211.83 336.795   5
  -6   4   2 13600.3 678.450   6
   6   4  -2 12844.8 662.433   5
  -6   4   1 9377.37 564.904   6
  -6   4   0 16799.7 758.406   6
  -6   4  -1 8264.93 527.937   6
  -6   4  -2 13076.0 655.868   6
  -6   4  -3 14639.6 710.775   6
  -6   4  -4 5492.88 445.667   6
  -6   4  -5 1760.52 340.730  16
  -6   4  -6 9982.25 614.786  16
  -6   4  -7 1422.22 303.163  16
  -6   4  -9 393.523 207.518  15
   6   5  -5 7948.18 540.690   5
   6   5  -4 7351.30 504.513   5
   6   5  -3 1811.51 326.445   5
  -6   5   2 8657.91 544.187   6
  -6   5   1 16908.2 763.986   6
  -6   5   0 101.280 216.810   6
  -6   5  -1 10487.3 582.182   6
  -6   5  -2 8064.59 510.056   6
  -6   5  -3 3045.24 341.025   6
  -6   5  -8 134.602 202.386  15
  -6   5  -9 224.841 161.100  15
   6   6  -4 16262.9 754.896   5
  -6   6   3 17791.9 786.158   6
   6   6  -3 17863.6 797.777   5
  -6   6   2 5706.69 459.979   6
  -6   6   1 13194.0 657.226   6
  -6   6   0 4077.27 378.956   6
  -6   6  -1 15883.0 714.656   6
  -7 -12   3 574.354 166.331  12
  -7 -12   2 993.600 186.527  12
  -7 -12   1 395.377 177.195  12
  -7 -11   5 170.141 162.382  12
  -7 -11   4 535.529 197.264  12
  -7 -11   3 271.390 197.850  12
  -7 -11   2 2687.68 300.606  12
  -7 -11   1 4024.30 341.499  12
  -7 -11   0 5181.77 376.026  12
   7 -11   0 4505.76 339.247  11
   7 -11   1 696.579 228.541  11
   7 -11   2 6275.42 357.642  14
   7 -11   2 7100.76 389.571  11
   7 -11   3-250.659 177.437  14
   7 -11   3-144.980 191.475  11
  -7 -10   6 824.494 205.301  12
  -7 -10   5 42.4187 202.541  12
  -7 -10   4-18.4029 216.943  12
  -7 -10   3 3972.95 367.086  12
  -7 -10   2 3639.02 377.946  12
  -7 -10   1 2430.09 334.151  12
  -7 -10   0 4265.35 384.771  12
   7 -10   0 3534.36 338.506  11
   7 -10   1 3771.35 338.707  14
  -7 -10  -1 3406.79 341.887  12
   7 -10   1 2910.65 338.160  11
   7 -10   2 1696.15 281.757  14
   7 -10   3 2219.42 302.945  14
   7 -10   4 5195.48 364.727  14
   7 -10   5 1312.98 217.634  14
  -7  -9   7 1091.55 211.199  12
  -7  -9   6 3752.71 330.207  12
  -7  -9   5 386.260 248.784  12
  -7  -9   4 297.582 249.029  12
  -7  -9   3 700.288 256.021  12
  -7  -9   2 832.751 281.890  12
  -7  -9   1 10902.1 588.412  12
  -7  -9   1 10093.0 539.322  16
   7  -9   0 2324.24 322.819  14
  -7  -9   0 1910.53 302.950  12
   7  -9   0 2199.66 320.076  11
   7  -9   1 3769.90 386.763  14
  -7  -9  -1 3696.49 367.353  12
   7  -9   2 11578.7 613.815  14
   7  -9   3 3018.67 365.083  14
   7  -9   4 3773.65 379.280  14
   7  -9   5 2545.96 302.330  14
   7  -9   6 837.100 199.696  14
  -7  -8   8 1388.43 206.412  12
   7  -8  -7 12098.9 514.494  13
  -7  -8   7 13082.4 571.406  12
   7  -8  -6 4599.52 351.658  13
  -7  -8   6 4420.36 381.657  12
  -7  -8   5 2458.61 340.026  12
  -7  -8   4 328.566 273.218  12
  -7  -8   3 990.935 293.279  12
  -7  -8   2 7089.46 512.573  12
  -7  -8   1 1809.62 325.294  12
  -7  -8   0 2930.08 358.717  12
  -7  -8   0 2217.11 319.579  16
  -7  -8  -1 2315.22 335.312  12
  -7  -8  -1 2411.06 316.490  16
  -7  -8  -2 8049.53 503.922  12
   7  -8   3 2787.97 402.752  14
   7  -8   4 1210.51 326.413  14
   7  -8   5 613.265 295.306  14
   7  -8   6 722.809 233.349  14
   7  -7  -8 4703.69 332.558  13
  -7  -7   8 5842.62 368.877  12
   7  -7  -7 469.746 242.217  13
  -7  -7   7-135.706 220.803  12
   7  -7  -6 998.548 273.020  13
  -7  -7   6 778.703 265.725  12
   7  -7  -5 2035.38 323.502  13
  -7  -7   5 1669.72 314.131  12
   7  -7  -4 4704.56 420.880  13
  -7  -7   4 4334.06 422.888  12
   7  -7  -3 8223.82 536.286  13
  -7  -7   3 7386.54 522.418  12
  -7  -7   2 6048.47 476.131  12
  -7  -7   1 10345.4 592.943  12
  -7  -7   0 2223.49 318.387  12
  -7  -7  -1 5214.69 430.186  12
  -7  -7  -1 5387.96 456.947  16
  -7  -7  -2 685.453 244.143  12
  -7  -7  -2 789.475 269.857  16
  -7  -7  -3 1826.13 304.302  16
   7  -7   4 76.1782 333.158  14
  -7  -7  -4 249.093 230.106  16
   7  -7   5 212.245 290.081  14
   7  -7   6 1181.65 274.035  14
   7  -7   7 600.889 201.073  14
   7  -6  -9 785.402 200.292  13
  -7  -6   9 906.826 191.608  12
   7  -6  -8 202.256 230.063  13
  -7  -6   8 166.639 200.712  12
   7  -6  -7 10791.1 587.541  13
  -7  -6   7 9959.18 547.090  12
   7  -6  -6 3891.37 416.797  13
  -7  -6   6 3878.66 382.805  12
   7  -6  -5 3921.10 421.349  13
  -7  -6   5 3695.59 391.207  12
   7  -6  -4 1068.47 300.990  13
  -7  -6   4 1050.64 270.983  12
   7  -6  -3 27451.0 1017.16  13
  -7  -6   3 24000.7 968.833  12
   7  -6  -2 17054.4 796.091  13
  -7  -6   2 18271.8 798.248  12
   7  -6  -1 3703.16 393.838  13
  -7  -6   1 3680.85 375.331  12
   7  -6   0 9104.06 550.429  13
  -7  -6   0 8532.92 524.642  12
  -7  -6  -1 2647.18 313.092  12
  -7  -6  -1 2513.39 357.396  16
  -7  -6  -2 5801.81 479.791  16
  -7  -6  -3 6559.74 493.622  16
  -7  -6  -4 1126.22 289.062  16
   7  -6   5 1468.81 353.844  14
  -7  -6  -5 1519.81 283.263  16
   7  -6   6-61.7012 252.154  14
  -7  -6  -6 477.375 201.068  16
   7  -6   7 1510.09 234.912  14
   7  -5  -9 1289.82 245.595  13
  -7  -5   9 1306.73 224.077  12
   7  -5  -8 623.393 268.774  13
  -7  -5   8 835.426 236.014  12
   7  -5  -7 715.357 300.927  13
  -7  -5   7 353.330 236.919  12
   7  -5  -6 952.435 297.214  13
  -7  -5   6 1008.81 268.924  12
   7  -5  -5 7327.21 544.021  13
  -7  -5   5 7370.56 517.673  12
   7  -5  -4 2042.31 354.693  13
  -7  -5   4 1736.16 307.397  12
   7  -5  -3 25632.0 1021.07  13
  -7  -5   3 26521.9 991.842  12
   7  -5  -2 1111.60 303.254  13
  -7  -5   2 844.818 235.709  12
   7  -5  -1 15787.3 758.587  13
   7  -5   0 848.767 283.501  13
  -7  -5  -1 3130.55 408.850  16
  -7  -5  -2 1830.86 336.764  16
  -7  -5  -3 3276.52 410.788  16
  -7  -5  -4-77.4452 277.799  16
   7  -5   5 3383.34 419.020  14
  -7  -5  -5 3324.18 391.339  16
   7  -5   6 1918.76 318.596  14
  -7  -5  -6 1469.08 289.591  16
   7  -5   7 845.284 228.129  14
  -7  -5  -7 934.223 227.487  16
   7  -4 -10 189.490 172.804  13
   7  -4  -9 1256.56 272.126  13
  -7  -4   9 1776.94 242.349  12
   7  -4  -8 620.005 287.353  13
  -7  -4   8 305.952 210.770  12
   7  -4  -7 2529.82 388.901  13
  -7  -4   7 2378.07 327.587  12
   7  -4  -6 1811.53 360.618  13
  -7  -4   6 1727.95 298.578  12
   7  -4  -5 2226.84 372.909  13
  -7  -4   5 1345.19 281.072  12
   7  -4  -4 1321.74 339.305  13
  -7  -4   4 2100.89 307.820  12
   7  -4  -3 6867.08 536.908  13
   7  -4  -2 61901.8 1799.35  13
   7  -4  -1 2561.99 352.708  13
   7  -4   0 2986.35 377.737  13
  -7  -4  -1 8503.86 578.544  16
  -7  -4  -2 4692.73 459.278  16
  -7  -4  -3 4974.70 471.826  16
  -7  -4  -4 13366.1 723.275  16
  -7  -4  -5 6434.93 507.729  16
   7  -4   6 3511.05 354.855  14
  -7  -4  -6 3825.13 405.908  16
  -7  -4  -7 1987.17 286.213  16
  -7  -4  -8 982.792 201.283  16
   7  -3 -10 513.622 186.132  13
  -7  -3  10-10.6880 134.664  12
   7  -3  -9 256.666 250.011  13
  -7  -3   9 914.133 213.626  12
   7  -3  -8 418.256 283.779  13
  -7  -3   8 534.298 235.543  12
   7  -3  -7 2758.76 400.009  13
  -7  -3   7 2384.89 322.699  12
   7  -3  -6 1012.01 316.610  13
  -7  -3   6 1614.42 285.208  12
   7  -3  -5 12074.8 689.070  13
   7  -3  -4 10549.2 640.455  13
   7  -3  -3 10909.2 644.658  13
   7  -3  -2 6125.60 494.850  13
   7  -3  -1 7139.61 525.783  13
   7  -3   0 1304.55 295.767  13
  -7  -3  -1 526.676 274.513  16
  -7  -3  -2 6830.52 529.838  16
  -7  -3  -3 31953.0 1181.88  16
  -7  -3  -4 17153.6 830.578  16
  -7  -3  -5 2298.03 379.113  16
   7  -3   6 2702.47 320.106  14
  -7  -3  -6 2702.43 380.517  16
  -7  -3  -7 7643.76 500.539  16
  -7  -3  -8 551.403 219.325  16
   7  -2 -10 144.205 192.081  13
   7  -2  -9 483.404 235.562  13
  -7  -2   9 204.430 172.420  12
   7  -2  -8 3075.82 379.158  13
  -7  -2   8 2983.86 313.195  12
   7  -2  -7 6101.62 501.770  13
   7  -2  -6 3780.40 427.352  13
   7  -2  -5 12784.6 702.367  13
   7  -2  -4 2927.60 383.580  13
  -7  -2   4 3002.67 347.384   6
   7  -2  -3 15218.5 766.775  13
  -7  -2   3 15807.4 739.771   6
   7  -2  -2 35838.4 1267.51  13
  -7  -2   2 38683.0 1254.43   6
   7  -2  -1 7430.31 539.194  13
  -7  -2   1 9010.91 537.439   6
   7  -2   0 1246.68 299.994  13
  -7  -2   0 1544.16 285.839   6
  -7  -2  -1 18166.2 789.210   6
  -7  -2  -1 19239.2 862.108  16
  -7  -2  -2 10065.3 584.271   6
  -7  -2  -2 9548.41 615.779  16
  -7  -2  -3 7274.16 541.990  16
  -7  -2  -4 15411.8 788.139  16
  -7  -2  -5 5470.24 505.162  16
  -7  -2  -6 1116.76 326.880  16
  -7  -2  -7 2505.75 372.912  16
  -7  -2  -8 830.386 253.333  16
   7  -1 -10 257.159 176.725  13
   7  -1  -9 68.3148 223.399  13
   7  -1  -8 375.688 257.947  13
   7  -1  -7 2209.18 349.873  13
   7  -1  -6 10111.3 624.885  13
   7  -1  -5 7439.24 545.732  13
   7  -1  -4 1151.70 310.958  13
  -7  -1   4 1156.22 285.808   6
   7  -1  -3 9724.41 619.833  13
  -7  -1   3 10923.9 613.501   6
   7  -1  -2 3249.34 378.872  13
  -7  -1   2 3068.06 369.050   6
   7  -1  -1 22099.7 923.972  13
  -7  -1   1 21414.3 891.313   6
   7  -1   0 4848.54 450.847  13
  -7  -1   0 4111.41 396.917   6
  -7  -1  -1 14956.2 719.557   6
  -7  -1  -1 14746.8 742.426  16
  -7  -1  -2 6812.91 485.250   6
  -7  -1  -2 6837.36 525.001  16
  -7  -1  -3 4269.00 439.809  16
  -7  -1  -4 10759.6 658.439  16
  -7  -1  -5 3432.87 449.908  16
  -7  -1  -6 3322.52 435.050  16
  -7  -1  -7 175.664 301.759  16
  -7  -1  -8 1775.02 297.185  16
   7   0 -10-161.302 151.802  13
   7   0  -9 672.037 226.598  13
   7   0  -8 2488.30 324.691  13
   7   0  -7 457.856 273.429  13
   7   0  -6 5721.49 476.127  13
   7   0  -5 3711.79 401.985  13
   7   0  -4 4354.02 432.299  13
   7   0  -4 3772.08 381.619   5
   7   0  -3 1684.88 315.267  13
  -7   0   3 1416.04 307.685   6
   7   0  -2 10897.4 634.595  13
  -7   0   2 10966.5 625.615   6
   7   0  -1 16192.6 770.262  13
  -7   0   1 16994.3 768.384   6
   7   0   0 9023.66 576.855  13
  -7   0   0 9263.82 574.947   6
  -7   0  -1 4696.10 423.313   6
  -7   0  -1 4567.47 426.521  16
  -7   0  -2 10552.5 606.762   6
  -7   0  -2 12161.7 661.305  16
  -7   0  -3 182.422 265.743  16
  -7   0  -4 400.630 274.101  16
  -7   0  -5 3599.50 427.674  16
  -7   0  -6 296.529 315.560  16
  -7   0  -7 1682.48 363.804  16
  -7   0  -8 369.572 251.771  16
  -7   0  -9 999.784 208.778  15
   7   1  -8 167.345 220.799  13
   7   1  -7 2956.80 352.128  13
   7   1  -6 10235.8 603.224  13
   7   1  -5 6715.34 512.575  13
   7   1  -4 1077.95 281.335  13
   7   1  -4 1425.02 279.051   5
   7   1  -3 9556.08 579.809  13
  -7   1   3 9037.75 581.826   6
   7   1  -2 3523.60 376.821  13
  -7   1   2 2901.33 373.596   6
   7   1  -1 23079.7 937.873  13
  -7   1   1 23841.4 946.556   6
   7   1   0 4932.46 432.355  13
  -7   1   0 4406.53 424.652   6
  -7   1   0 3821.59 381.646  16
  -7   1  -1 15025.5 728.532   6
  -7   1  -1 15243.6 734.026  16
  -7   1  -2 5989.12 467.481   6
  -7   1  -2 6223.64 489.571  16
  -7   1  -3 4374.09 430.516  16
  -7   1  -4 10995.4 639.759  16
  -7   1  -5 2901.43 401.323  16
  -7   1  -6 3273.93 408.616  16
  -7   1  -7 747.194 302.905  16
  -7   1  -8 1560.56 285.045  16
  -7   1  -9 1771.49 228.893  15
   7   2  -6 3725.71 366.723  13
   7   2  -5 11513.7 621.673  13
   7   2  -4 2931.57 363.696  13
   7   2  -4 2812.24 351.604   5
   7   2  -3 16913.8 774.431  13
  -7   2   3 15573.1 771.382   6
   7   2  -2 36934.0 1255.98  13
  -7   2   2 39385.7 1292.35   6
   7   2  -1 8309.82 537.383  13
  -7   2   1 8749.93 560.095   6
  -7   2   0 946.785 276.068   6
  -7   2  -1 15320.1 758.082   6
  -7   2  -1 17765.4 782.264  16
  -7   2  -2 9560.33 582.019   6
  -7   2  -2 10246.5 597.760  16
  -7   2  -3 7270.00 520.437  16
  -7   2  -4 16299.2 784.167  16
  -7   2  -5 5570.74 482.840  16
  -7   2  -6 131.936 278.279  16
  -7   2  -7 2447.06 346.189  16
  -7   2  -8 936.470 249.028  16
  -7   3   3 11384.7 641.774   6
   7   3  -2 6184.18 451.566  13
  -7   3   2 6302.60 495.895   6
   7   3  -1 7942.41 515.395  13
  -7   3   1 7256.88 530.913   6
  -7   3   0 1166.68 292.258   6
  -7   3  -1-203.880 249.145   6
  -7   3  -2 7125.38 497.785   6
  -7   3  -3 33480.0 1171.47  16
  -7   3  -4 16777.1 791.608  16
  -7   3  -5 1397.85 313.683  16
  -7   3  -6 2303.63 338.829  16
  -7   3  -7 6399.88 449.026  16
  -7   4   2 59031.2 1729.61   6
  -7   4   1 2391.23 331.106   6
  -7   4   0 2997.93 360.412   6
  -7   4  -1 7489.31 523.695   6
  -7   4  -5 5533.17 452.050  16
  -7   4  -6 3329.13 350.125  16
  -7   4  -8 811.859 183.166  15
  -8 -10   3 1390.87 191.189  12
  -8 -10   2 213.773 158.821  12
  -8 -10   1 1244.86 191.788  12
  -8  -9   5 330.884 146.342  12
  -8  -9   4 27.6466 168.295  12
  -8  -9   3 1382.50 216.179  12
  -8  -9   3 1750.48 228.309  16
  -8  -9   2 993.352 212.328  12
  -8  -9   2 1024.39 198.712  16
  -8  -9   1 1100.47 212.110  12
  -8  -9   1 946.706 193.586  16
   8  -9   0 591.855 208.195  14
  -8  -9   0 265.936 178.610  12
   8  -9   1 2453.84 280.548  14
   8  -9   2 499.145 201.532  14
   8  -9   2 584.609 173.359  11
   8  -9   3 1163.89 222.134  14
  -8  -8   6 1481.38 191.339  12
  -8  -8   5 632.741 181.120  12
  -8  -8   4 532.321 193.031  12
  -8  -8   3 1295.00 229.448  12
  -8  -8   2-19.8333 187.926  12
  -8  -8   2 235.769 212.408  16
  -8  -8   1 634.602 209.135  12
  -8  -8   1 528.927 232.849  16
  -8  -8   0 28.8201 176.126  12
  -8  -8   0 26.5266 199.257  16
   8  -8   1 1609.56 290.931  14
  -8  -8  -1 1737.96 247.840  16
   8  -8   2 1491.01 292.886  14
  -8  -8  -2 1324.87 212.126  16
   8  -8   3 2110.50 303.155  14
   8  -8   4 317.644 214.945  14
   8  -7  -6 1092.92 203.587  13
  -8  -7   6 1113.00 192.862  12
   8  -7  -5 3722.66 310.659  13
  -8  -7   5 3216.80 289.601  12
   8  -7  -4-130.856 210.806  13
  -8  -7   4 321.504 207.465  12
   8  -7  -3 2390.86 303.854  13
  -8  -7   3 2578.57 295.648  12
  -8  -7   2 1351.70 239.345  12
  -8  -7   1 655.161 209.375  12
  -8  -7   1 906.095 277.176  16
  -8  -7   0 417.113 253.592  16
  -8  -7  -1 716.624 267.007  16
  -8  -7  -2 1494.50 266.786  16
   8  -7   3 1678.71 311.382  14
  -8  -7  -3 1083.33 238.706  16
   8  -7   4 2905.65 328.197  14
  -8  -7  -4 2316.26 250.316  16
   8  -7   5 209.576 193.946  14
   8  -6  -7 1684.44 235.457  13
  -8  -6   7 1575.62 198.943  12
   8  -6  -6 953.410 237.302  13
  -8  -6   6 820.956 201.662  12
   8  -6  -5 264.406 232.025  13
  -8  -6   5 428.413 190.612  12
   8  -6  -4 7615.38 496.476  13
  -8  -6   4 7185.16 442.443  12
   8  -6  -3 4205.57 384.979  13
  -8  -6   3 3887.39 343.291  12
   8  -6  -2 11509.2 615.886  13
  -8  -6   1 2511.45 367.416  16
  -8  -6   0 1573.25 337.184  16
  -8  -6  -1 2843.20 360.490  16
  -8  -6  -2 2874.58 348.920  16
  -8  -6  -3 730.628 257.091  16
   8  -6   4 1880.74 319.870  14
  -8  -6  -4 2451.94 291.873  16
   8  -6   5 2136.97 285.221  14
  -8  -6  -5 1522.38 226.950  16
   8  -5  -8 217.282 181.636  13
   8  -5  -7 5191.35 372.791  13
  -8  -5   7 4180.27 297.909  12
   8  -5  -6 275.910 248.158  13
  -8  -5   6 525.688 192.052  12
   8  -5  -5 2852.95 354.335  13
   8  -5  -4 11863.5 640.148  13
   8  -5  -3 3651.10 426.904  13
   8  -5  -2 3291.33 382.551  13
   8  -5  -1 2890.64 371.676  13
  -8  -5   0 2088.33 379.283  16
  -8  -5  -1 6603.69 504.344  16
  -8  -5  -2 7030.05 518.921  16
  -8  -5  -3 6069.85 470.274  16
   8  -5   4 755.883 297.404  14
  -8  -5  -4 951.539 263.074  16
   8  -5   5 1694.95 274.878  14
  -8  -5  -5 1650.86 263.589  16
   8  -5   6-82.1186 169.882  14
  -8  -5  -6 358.349 172.471  16
   8  -4  -8 1743.68 252.548  13
   8  -4  -7 2511.54 339.167  13
   8  -4  -6-10.7222 265.895  13
   8  -4  -5 1541.04 338.868  13
   8  -4  -4 6781.13 522.225  13
   8  -4  -3 1850.63 356.293  13
   8  -4  -2 6110.89 494.703  13
   8  -4  -1 3622.60 406.891  13
  -8  -4   0 1866.48 366.608  16
  -8  -4  -1 2730.43 400.071  16
  -8  -4  -2 7205.01 536.061  16
  -8  -4  -3 20367.7 870.177  16
  -8  -4  -4 2427.43 373.516  16
   8  -4   5 461.321 239.420  14
  -8  -4  -5 737.677 275.057  16
   8  -4   6 765.519 195.743  14
  -8  -4  -6 654.038 223.752  16
   8  -3  -8 504.601 235.997  13
   8  -3  -7-143.018 265.335  13
   8  -3  -6-112.694 277.671  13
   8  -3  -5 4426.95 464.315  13
   8  -3  -4 10510.0 643.144  13
   8  -3  -3 7697.35 556.005  13
   8  -3  -2 726.037 336.302  13
   8  -3  -1 1226.21 326.756  13
  -8  -3   0 13036.7 719.295  16
  -8  -3  -1 2139.69 380.268  16
  -8  -3  -2 6414.10 531.751  16
  -8  -3  -3 2456.33 384.400  16
  -8  -3  -4 6769.08 499.279  16
   8  -3   5 1337.89 264.486  14
  -8  -3  -5 1437.89 306.792  16
  -8  -3  -6 647.893 261.691  16
  -8  -3  -7 483.484 184.756  16
   8  -2  -9 137.172 156.184  13
   8  -2  -8 597.778 227.758  13
   8  -2  -7 222.511 256.054  13
   8  -2  -6 502.965 282.382  13
   8  -2  -5 1323.45 348.810  13
   8  -2  -4 2841.87 406.443  13
   8  -2  -3 2094.50 389.930  13
   8  -2  -2 13631.7 734.437  13
   8  -2  -1 405.077 271.381  13
  -8  -2   0 14032.1 741.728  16
  -8  -2  -1 1258.31 341.635  16
  -8  -2  -2 10540.6 643.041  16
  -8  -2  -3 11655.7 667.959  16
  -8  -2  -4 2290.19 386.737  16
   8  -2   5 690.603 242.990  14
  -8  -2  -5 1222.84 325.427  16
  -8  -2  -6 4902.95 405.136  16
  -8  -2  -7 3165.65 287.803  16
   8  -1  -9 506.461 172.820  13
   8  -1  -8 1906.82 264.181  13
   8  -1  -7 196.148 240.467  13
   8  -1  -6 561.752 281.065  13
   8  -1  -5 290.099 283.054  13
   8  -1  -4 1429.58 341.635  13
   8  -1  -3 1391.26 320.612  13
   8  -1  -2 672.615 293.154  13
   8  -1  -1 2561.89 390.663  13
  -8  -1   1 2398.77 350.687  16
  -8  -1   0 5373.59 474.562  16
  -8  -1  -1 3549.99 410.956  16
  -8  -1  -2 7396.76 555.373  16
  -8  -1  -3 3122.61 408.842  16
  -8  -1  -4 7006.50 526.173  16
  -8  -1  -5 1914.02 347.534  16
  -8  -1  -6 1989.33 325.905  16
  -8  -1  -7 109.327 207.694  16
   8   0  -8 774.798 205.818  13
   8   0  -7 137.270 219.977  13
   8   0  -6 1466.30 300.127  13
   8   0  -5 1941.31 327.493  13
   8   0  -4 2246.44 358.524  13
   8   0  -3 645.665 289.170  13
   8   0  -2 168.465 284.532  13
   8   0  -1 2710.97 378.317  13
  -8   0   1 1742.82 323.710  16
  -8   0   0 7864.20 546.088  16
  -8   0  -1 292.008 266.524  16
  -8   0  -2 598.722 274.651  16
  -8   0  -3 12591.0 686.568  16
  -8   0  -4 1134.60 332.030  16
  -8   0  -5-254.776 284.168  16
  -8   0  -6 357.896 262.415  16
  -8   0  -7 1217.81 239.559  16
   8   1  -7 459.946 203.117  13
   8   1  -6 482.734 232.815  13
   8   1  -5 776.710 265.896  13
   8   1  -4 1586.22 326.103  13
   8   1  -3 1568.54 308.566  13
   8   1  -2 1249.22 301.164  13
  -8   1   1 2190.21 330.317  16
  -8   1   0 4368.18 415.220  16
  -8   1  -1 3190.08 374.427  16
  -8   1  -2 6978.83 517.559  16
  -8   1  -3 3238.12 370.222  16
  -8   1  -4 6358.52 484.957  16
  -8   1  -5 1486.86 319.565  16
  -8   1  -6 1921.69 296.835  16
  -8   1  -7 411.799 203.091  16
   8   2  -5 1956.85 292.726  13
   8   2  -4 2343.54 315.230  13
   8   2  -3 2319.20 334.572  13
   8   2  -2 13176.4 686.504  13
  -8   2  -1 1396.55 275.302  16
  -8   2  -2 10887.0 601.122  16
  -8   2  -3 11635.7 623.437  16
  -8   2  -4 2562.91 340.488  16
  -8   2  -5 384.750 231.947  16
  -8   2  -6 5003.14 376.744  16
  -8   2  -7 3061.34 274.717  16
  -8   3  -4 6942.27 456.533  16
  -8   3  -5 1326.90 248.253  16
  -8   3  -6 461.054 205.166  16
  -9  -7   4 564.321 178.952  16
  -9  -7   3-141.267 175.540  16
  -9  -7   2 106.747 175.570  16
  -9  -7   1 860.668 209.876  16
   9  -7   0 617.181 206.098  14
  -9  -7   0 285.847 174.433  16
   9  -7   1 2220.66 258.107  14
  -9  -7  -1 2427.57 240.748  16
   9  -7   2 1763.58 231.143  14
  -9  -6   4 1990.71 251.150  16
  -9  -6   3 122.755 203.356  16
  -9  -6   2 375.482 213.498  16
  -9  -6   1 1519.15 262.177  16
  -9  -6   0 416.675 220.706  16
  -9  -6  -1 2923.00 290.165  16
   9  -6   2 1033.79 252.042  14
  -9  -6  -2 937.355 216.547  16
   9  -6   3 4468.89 312.415  14
   9  -5  -6 8.43535 151.559  13
   9  -5  -5 1138.22 221.060  13
   9  -5  -4 724.293 221.153  13
  -9  -5   3 2373.90 314.879  16
  -9  -5   2 2499.37 316.880  16
  -9  -5   1 1872.35 307.208  16
  -9  -5   0 4505.00 382.868  16
  -9  -5  -1 4824.46 380.846  16
  -9  -5  -2 8018.11 448.161  16
   9  -5   3 2822.88 285.392  14
  -9  -5  -3 2808.07 280.884  16
   9  -4  -6 4664.61 324.217  13
   9  -4  -5 925.456 244.331  13
   9  -4  -4 6716.90 429.792  13
   9  -4  -3 3943.95 371.014  13
  -9  -4   3 4183.18 379.399  16
  -9  -4   2 9690.95 551.833  16
  -9  -4   1 1076.75 298.444  16
  -9  -4   0 481.824 267.372  16
  -9  -4  -1 5132.19 417.597  16
  -9  -4  -2 8819.57 504.134  16
  -9  -4  -3 1646.62 269.020  16
   9  -4   4 1475.95 219.253  14
  -9  -4  -4 1254.20 227.451  16
   9  -3  -7 435.055 169.836  13
   9  -3  -6 1244.02 249.547  13
   9  -3  -5 2086.77 302.957  13
   9  -3  -4 609.077 260.410  13
   9  -3  -3 1358.14 300.710  13
  -9  -3   3 2119.62 315.493  16
  -9  -3   2 8949.38 539.570  16
  -9  -3   1 2022.05 338.297  16
  -9  -3   0 2096.93 334.985  16
  -9  -3  -1 17422.8 751.143  16
  -9  -3  -2-168.334 259.008  16
  -9  -3  -3 1504.69 273.886  16
   9  -3   4 935.001 210.508  14
  -9  -3  -4 559.187 224.044  16
  -9  -3  -5 1983.65 227.280  16
   9  -2  -7 553.789 176.700  13
   9  -2  -6 1064.18 238.183  13
   9  -2  -5 1743.46 285.053  13
   9  -2  -4 3176.19 358.487  13
   9  -2  -3 4745.94 422.981  13
  -9  -2   3 4744.64 384.186  16
  -9  -2   2 1469.11 296.297  16
  -9  -2   1 1713.93 314.290  16
  -9  -2   0 1140.05 291.623  16
  -9  -2  -1-151.447 261.535  16
  -9  -2  -2 6449.89 464.761  16
  -9  -2  -3 680.069 266.601  16
   9  -2   4 1996.90 236.870  14
  -9  -2  -4 2072.29 284.142  16
  -9  -2  -5 1407.56 221.498  16
   9  -1  -7 303.988 162.753  13
   9  -1  -6 495.853 210.048  13
   9  -1  -5-29.1584 219.843  13
   9  -1  -4 1523.06 290.208  13
  -9  -1   4 1037.77 221.806  16
   9  -1  -3 259.415 265.353  13
  -9  -1   3 400.858 219.615  16
  -9  -1   2 1914.25 301.705  16
  -9  -1   1 2864.37 348.549  16
  -9  -1   0 2523.72 333.029  16
  -9  -1  -1-212.020 262.732  16
  -9  -1  -2 3558.68 366.420  16
  -9  -1  -3 2664.52 332.625  16
  -9  -1  -4 1637.79 268.310  16
  -9  -1  -5 812.717 211.254  16
   9   0  -6 2201.34 261.933  13
   9   0  -5 206.537 214.116  13
   9   0  -4-115.463 246.952  13
   9   0  -3 156.251 237.748  13
  -9   0   3 85.9488 182.963  16
  -9   0   2 2112.46 289.774  16
  -9   0   1 133.164 211.089  16
  -9   0   0-173.698 226.162  16
  -9   0  -1 38.9650 223.930  16
  -9   0  -2 144.030 241.247  16
  -9   0  -3 2687.89 310.917  16
  -9   0  -4 601.527 219.009  16
  -9   0  -5 1581.28 225.029  16
   9   1  -6 869.967 191.219  13
   9   1  -5 239.874 211.646  13
   9   1  -4 1350.64 253.059  13
  -9   1   0 2623.44 307.969  16
  -9   1  -1 565.051 222.197  16
  -9   1  -2 3325.13 331.201  16
  -9   1  -3 2512.70 299.485  16
  -9   1  -4 1771.68 252.583  16
  -9   1  -5 1143.53 205.662  16
  -9   2  -3 435.615 188.957  16
  -9   2  -4 2005.88 234.623  16
 -10  -3   1 2587.24 235.449  16
 -10  -3   0 213.988 161.034  16
 -10  -2   2 1540.61 200.111  16
 -10  -2   1 77.6510 159.794  16
 -10  -2   0 4424.82 293.685  16
 -10  -1   1 4069.23 279.940  16
 -10  -1   0 147.121 155.875  16
   0   0   0    0.00    0.00   0

TITL exp_11661 in P2(1)
REM P2(1) (#4 in standard setting)
CELL 1.54184   8.352841  13.810634  11.116181  90.0000  94.7092  90.0000
ZERR    1.00   0.000544   0.001066   0.000851   0.0000   0.0065   0.0000
LATT -1
SYMM -x, y+1/2,-z
SFAC C H N O
UNIT 10.00 11.00 1.00 2.00
TREF
HKLF 4
END
;
_shelx_hkl_checksum   73234
