# Supplementary material for: Scalable total synthesis of (+)-aniduquinolone A and its acid-catalyzed rearrangement to aflaquinolones
Source: Commun Chem. 2022 Mar 17;5:35. doi: 10.1038/s42004-022-00655-x (PMC9814574; doi:10.1038/s42004-022-00655-x)
Supplement: Supplementary file 3 — Supplementary Data 2 [file 42004_2022_655_MOESM3_ESM.cif]

 
data_exp_11368 
 
_audit_creation_method            SHELXL-97 
_chemical_name_systematic 
; 
 ? 
; 
_chemical_name_common             ? 
_chemical_melting_point           ? 
_chemical_formula_moiety          ? 
_chemical_formula_sum 
 'C28 H22 N2 O8' 
_chemical_formula_weight          514.48 
 
loop_ 
 _atom_type_symbol 
 _atom_type_description 
 _atom_type_scat_dispersion_real 
 _atom_type_scat_dispersion_imag 
 _atom_type_scat_source 
 'C'  'C'   0.0181   0.0091 
 'International Tables Vol C Tables 4.2.6.8 and 6.1.1.4' 
 'H'  'H'   0.0000   0.0000 
 'International Tables Vol C Tables 4.2.6.8 and 6.1.1.4' 
 'N'  'N'   0.0311   0.0180 
 'International Tables Vol C Tables 4.2.6.8 and 6.1.1.4' 
 'O'  'O'   0.0492   0.0322 
 'International Tables Vol C Tables 4.2.6.8 and 6.1.1.4' 
 
_symmetry_cell_setting            ? 
_symmetry_space_group_name_H-M    ? 
 
loop_ 
 _symmetry_equiv_pos_as_xyz 
 'x, y, z' 
 '-x, y, -z+1/2' 
 'x+1/2, y+1/2, z' 
 '-x+1/2, y+1/2, -z+1/2' 
 '-x, -y, -z' 
 'x, -y, z-1/2' 
 '-x+1/2, -y+1/2, -z' 
 'x+1/2, -y+1/2, z-1/2' 
 
_cell_length_a                    25.2201(4) 
_cell_length_b                    8.11224(16) 
_cell_length_c                    25.2396(4) 
_cell_angle_alpha                 90.00 
_cell_angle_beta                  91.0221(16) 
_cell_angle_gamma                 90.00 
_cell_volume                      5163.00(16) 
_cell_formula_units_Z             8 
_cell_measurement_temperature     293(2) 
_cell_measurement_reflns_used     ? 
_cell_measurement_theta_min       ? 
_cell_measurement_theta_max       ? 
 
_exptl_crystal_description        ? 
_exptl_crystal_colour             ? 
_exptl_crystal_size_max           0.12 
_exptl_crystal_size_mid           0.11 
_exptl_crystal_size_min           0.11 
_exptl_crystal_density_meas       ? 
_exptl_crystal_density_diffrn     1.324 
_exptl_crystal_density_method     'not measured' 
_exptl_crystal_F_000              2144 
_exptl_absorpt_coefficient_mu     0.823 
_exptl_absorpt_correction_type    ? 
_exptl_absorpt_correction_T_min   0.9077 
_exptl_absorpt_correction_T_max   0.9149 
_exptl_absorpt_process_details    ? 
 
_exptl_special_details 
; 
 ? 
; 
 
_diffrn_ambient_temperature       293(2) 
_diffrn_radiation_wavelength      1.54184 
_diffrn_radiation_type            CuK\a 
_diffrn_radiation_source          'fine-focus sealed tube' 
_diffrn_radiation_monochromator   graphite 
_diffrn_measurement_device_type   ? 
_diffrn_measurement_method        ? 
_diffrn_detector_area_resol_mean  ? 
_diffrn_standards_number          ? 
_diffrn_standards_interval_count  ? 
_diffrn_standards_interval_time   ? 
_diffrn_standards_decay_%         ? 
_diffrn_reflns_number             16921 
_diffrn_reflns_av_R_equivalents   0.0254 
_diffrn_reflns_av_sigmaI/netI     0.0222 
_diffrn_reflns_limit_h_min        -30 
_diffrn_reflns_limit_h_max        29 
_diffrn_reflns_limit_k_min        -9 
_diffrn_reflns_limit_k_max        9 
_diffrn_reflns_limit_l_min        -20 
_diffrn_reflns_limit_l_max        30 
_diffrn_reflns_theta_min          3.50 
_diffrn_reflns_theta_max          67.24 
_reflns_number_total              4623 
_reflns_number_gt                 3950 
_reflns_threshold_expression      >2sigma(I) 
 
_computing_data_collection        ? 
_computing_cell_refinement        ? 
_computing_data_reduction         ? 
_computing_structure_solution     'SHELXS-97 (Sheldrick, 1990)' 
_computing_structure_refinement   'SHELXL-97 (Sheldrick, 1997)' 
_computing_molecular_graphics     ? 
_computing_publication_material   ? 
 
_refine_special_details 
; 
 Refinement of F^2^ against ALL reflections.  The weighted R-factor wR and 
 goodness of fit S are based on F^2^, conventional R-factors R are based 
 on F, with F set to zero for negative F^2^. The threshold expression of 
 F^2^ > 2sigma(F^2^) is used only for calculating R-factors(gt) etc. and is 
 not relevant to the choice of reflections for refinement.  R-factors based 
 on F^2^ are statistically about twice as large as those based on F, and R- 
 factors based on ALL data will be even larger. 
; 
 
_refine_ls_structure_factor_coef  Fsqd  
_refine_ls_matrix_type            full 
_refine_ls_weighting_scheme       calc  
_refine_ls_weighting_details 
 'calc w=1/[\s^2^(Fo^2^)+(0.0740P)^2^+2.4903P] where P=(Fo^2^+2Fc^2^)/3' 
_atom_sites_solution_primary      direct 
_atom_sites_solution_secondary    difmap 
_atom_sites_solution_hydrogens    geom 
_refine_ls_hydrogen_treatment     mixed 
_refine_ls_extinction_method      SHELXL 
_refine_ls_extinction_coef        0.00123(8) 
_refine_ls_extinction_expression 
 'Fc^*^=kFc[1+0.001xFc^2^\l^3^/sin(2\q)]^-1/4^' 
_refine_ls_number_reflns          4623 
_refine_ls_number_parameters      348 
_refine_ls_number_restraints      0 
_refine_ls_R_factor_all           0.0513 
_refine_ls_R_factor_gt            0.0440 
_refine_ls_wR_factor_ref          0.1318 
_refine_ls_wR_factor_gt           0.1246 
_refine_ls_goodness_of_fit_ref    1.046 
_refine_ls_restrained_S_all       1.046 
_refine_ls_shift/su_max           0.000 
_refine_ls_shift/su_mean          0.000 
 
loop_ 
 _atom_site_label 
 _atom_site_type_symbol 
 _atom_site_fract_x 
 _atom_site_fract_y 
 _atom_site_fract_z 
 _atom_site_U_iso_or_equiv 
 _atom_site_adp_type 
 _atom_site_occupancy 
 _atom_site_symmetry_multiplicity 
 _atom_site_calc_flag 
 _atom_site_refinement_flags 
 _atom_site_disorder_assembly 
 _atom_site_disorder_group 
N1 N 0.20867(6) 1.1255(2) 0.07999(6) 0.0476(4) Uani 1 1 d . . . 
N2 N 0.18416(7) 0.2205(2) 0.46332(6) 0.0549(4) Uani 1 1 d . . . 
O1 O 0.24406(6) 1.2099(3) 0.06188(8) 0.0865(6) Uani 1 1 d . . . 
O2 O 0.21596(5) 1.01714(19) 0.11286(6) 0.0590(4) Uani 1 1 d . . . 
O3 O 0.02200(5) 1.08207(18) 0.10534(5) 0.0544(4) Uani 1 1 d . . . 
H3 H -0.0046 1.1382 0.1002 0.082 Uiso 1 1 calc R . . 
O4 O 0.12935(6) 1.11437(16) 0.18339(5) 0.0532(4) Uani 1 1 d . . . 
O5 O 0.15290(8) 0.3321(2) 0.47145(6) 0.0828(5) Uani 1 1 d . . . 
O6 O 0.20367(8) 0.1358(2) 0.49837(6) 0.0826(5) Uani 1 1 d . . . 
O7 O 0.14724(6) 0.26416(19) 0.27748(5) 0.0584(4) Uani 1 1 d . . . 
H7 H 0.1492 0.2040 0.2515 0.088 Uiso 1 1 calc R . . 
O8 O 0.07568(5) 0.22155(17) 0.38718(7) 0.0618(4) Uani 1 1 d . . . 
C1 C 0.15429(6) 1.1580(2) 0.06145(6) 0.0380(4) Uani 1 1 d . . . 
C2 C 0.14661(7) 1.2403(2) 0.01404(7) 0.0492(5) Uani 1 1 d . . . 
H2 H 0.1752 1.2768 -0.0055 0.059 Uiso 1 1 calc R . . 
C3 C 0.09528(8) 1.2665(2) -0.00337(7) 0.0489(5) Uani 1 1 d . . . 
H3A H 0.0896 1.3201 -0.0355 0.059 Uiso 1 1 calc R . . 
C4 C 0.05184(7) 1.2161(2) 0.02525(6) 0.0402(4) Uani 1 1 d . . . 
C5 C 0.06137(6) 1.13562(19) 0.07347(6) 0.0351(4) Uani 1 1 d . . . 
C6 C 0.11267(6) 1.10328(18) 0.09188(6) 0.0319(3) Uani 1 1 d . . . 
C7 C 0.11951(6) 1.0256(2) 0.14595(6) 0.0342(4) Uani 1 1 d . . . 
C8 C 0.11060(6) 0.8467(2) 0.15169(6) 0.0344(3) Uani 1 1 d . . . 
C9 C 0.10729(7) 0.7441(2) 0.10775(7) 0.0412(4) Uani 1 1 d . . . 
H9 H 0.1111 0.7872 0.0739 0.049 Uiso 1 1 calc R . . 
C10 C 0.09824(8) 0.5775(2) 0.11460(8) 0.0534(5) Uani 1 1 d . . . 
H10 H 0.0963 0.5083 0.0852 0.064 Uiso 1 1 calc R . . 
C11 C 0.09212(8) 0.5132(2) 0.16464(10) 0.0605(5) Uani 1 1 d . . . 
H11 H 0.0855 0.4013 0.1689 0.073 Uiso 1 1 calc R . . 
C12 C 0.09575(9) 0.6138(3) 0.20831(9) 0.0629(6) Uani 1 1 d . . . 
H12 H 0.0920 0.5698 0.2421 0.076 Uiso 1 1 calc R . . 
C13 C 0.10503(8) 0.7806(2) 0.20200(7) 0.0510(5) Uani 1 1 d . . . 
H13 H 0.1075 0.8487 0.2316 0.061 Uiso 1 1 calc R . . 
C14 C 0.19921(7) 0.1874(2) 0.40846(6) 0.0410(4) Uani 1 1 d . . . 
C15 C 0.24623(8) 0.1080(2) 0.39933(8) 0.0514(5) Uani 1 1 d . . . 
H15 H 0.2678 0.0730 0.4274 0.062 Uiso 1 1 calc R . . 
C16 C 0.26076(7) 0.0814(2) 0.34764(8) 0.0510(5) Uani 1 1 d . . . 
H16 H 0.2927 0.0286 0.3412 0.061 Uiso 1 1 calc R . . 
C17 C 0.22924(7) 0.1308(2) 0.30506(7) 0.0444(4) Uani 1 1 d . . . 
C18 C 0.18128(6) 0.2097(2) 0.31594(6) 0.0377(4) Uani 1 1 d . . . 
C19 C 0.16577(6) 0.24042(19) 0.36756(6) 0.0346(4) Uani 1 1 d . . . 
C20 C 0.11152(6) 0.3133(2) 0.37540(6) 0.0380(4) Uani 1 1 d . . . 
C21 C 0.10338(6) 0.4907(2) 0.36534(6) 0.0358(4) Uani 1 1 d . . . 
C22 C 0.14615(7) 0.5979(2) 0.36273(7) 0.0430(4) Uani 1 1 d . . . 
H22 H 0.1806 0.5578 0.3664 0.052 Uiso 1 1 calc R . . 
C23 C 0.13748(9) 0.7639(2) 0.35462(8) 0.0552(5) Uani 1 1 d . . . 
H23 H 0.1661 0.8361 0.3534 0.066 Uiso 1 1 calc R . . 
C24 C 0.08669(9) 0.8230(3) 0.34832(9) 0.0607(5) Uani 1 1 d . . . 
H24 H 0.0811 0.9349 0.3424 0.073 Uiso 1 1 calc R . . 
C25 C 0.04398(9) 0.7175(3) 0.35074(9) 0.0601(5) Uani 1 1 d . . . 
H25 H 0.0097 0.7582 0.3466 0.072 Uiso 1 1 calc R . . 
C26 C 0.05215(7) 0.5519(3) 0.35925(7) 0.0493(4) Uani 1 1 d . . . 
H26 H 0.0233 0.4807 0.3609 0.059 Uiso 1 1 calc R . . 
C27 C -0.00375(8) 1.2470(3) 0.00487(9) 0.0589(5) Uani 1 1 d . . . 
H27A H -0.0197 1.3331 0.0253 0.088 Uiso 1 1 calc R . . 
H27B H -0.0243 1.1480 0.0080 0.088 Uiso 1 1 calc R . . 
H27C H -0.0027 1.2795 -0.0317 0.088 Uiso 1 1 calc R . . 
C28 C 0.24604(9) 0.1012(3) 0.24913(9) 0.0681(6) Uani 1 1 d . . . 
H28A H 0.2815 0.0585 0.2493 0.102 Uiso 1 1 calc R . . 
H28B H 0.2449 0.2031 0.2298 0.102 Uiso 1 1 calc R . . 
H28C H 0.2225 0.0231 0.2325 0.102 Uiso 1 1 calc R . . 
 
loop_ 
 _atom_site_aniso_label 
 _atom_site_aniso_U_11 
 _atom_site_aniso_U_22 
 _atom_site_aniso_U_33 
 _atom_site_aniso_U_23 
 _atom_site_aniso_U_13 
 _atom_site_aniso_U_12 
N1 0.0316(7) 0.0631(10) 0.0482(8) -0.0022(7) 0.0018(6) -0.0052(7) 
N2 0.0665(11) 0.0623(11) 0.0359(8) 0.0051(7) -0.0025(7) -0.0123(9) 
O1 0.0380(8) 0.1269(16) 0.0947(12) 0.0304(11) 0.0009(8) -0.0237(9) 
O2 0.0385(7) 0.0678(9) 0.0705(9) 0.0104(7) -0.0082(6) 0.0056(6) 
O3 0.0319(6) 0.0739(9) 0.0577(8) 0.0259(7) 0.0103(5) 0.0102(6) 
O4 0.0745(9) 0.0467(7) 0.0379(7) -0.0118(5) -0.0110(6) 0.0056(6) 
O5 0.1145(15) 0.0916(12) 0.0427(8) -0.0074(8) 0.0139(8) 0.0233(11) 
O6 0.1014(13) 0.1012(13) 0.0449(8) 0.0273(8) -0.0092(8) -0.0072(10) 
O7 0.0592(8) 0.0796(10) 0.0360(7) -0.0183(6) -0.0116(6) 0.0279(7) 
O8 0.0443(8) 0.0516(8) 0.0903(11) -0.0087(7) 0.0220(7) -0.0151(6) 
C1 0.0312(8) 0.0437(9) 0.0393(8) -0.0022(7) 0.0017(6) -0.0010(7) 
C2 0.0424(10) 0.0634(12) 0.0422(10) 0.0095(8) 0.0103(7) -0.0046(8) 
C3 0.0530(11) 0.0602(11) 0.0337(9) 0.0113(8) 0.0014(8) 0.0026(9) 
C4 0.0405(9) 0.0439(9) 0.0360(8) 0.0014(7) -0.0030(7) 0.0041(7) 
C5 0.0317(8) 0.0372(8) 0.0367(8) 0.0018(6) 0.0048(6) 0.0018(6) 
C6 0.0339(8) 0.0309(7) 0.0309(8) -0.0022(6) 0.0005(6) 0.0011(6) 
C7 0.0313(8) 0.0399(9) 0.0313(8) -0.0045(6) -0.0006(6) 0.0052(6) 
C8 0.0304(8) 0.0392(8) 0.0334(8) 0.0020(6) -0.0017(6) 0.0045(6) 
C9 0.0417(9) 0.0411(9) 0.0407(9) -0.0020(7) -0.0031(7) 0.0044(7) 
C10 0.0485(11) 0.0410(10) 0.0704(13) -0.0105(9) -0.0064(9) 0.0031(8) 
C11 0.0501(11) 0.0394(10) 0.0918(16) 0.0150(10) -0.0040(10) 0.0010(8) 
C12 0.0702(14) 0.0587(13) 0.0600(12) 0.0246(10) 0.0045(10) 0.0033(10) 
C13 0.0621(12) 0.0529(11) 0.0379(9) 0.0060(8) 0.0010(8) 0.0049(9) 
C14 0.0449(9) 0.0415(9) 0.0364(8) 0.0021(7) -0.0014(7) -0.0083(7) 
C15 0.0458(10) 0.0545(11) 0.0535(11) 0.0061(8) -0.0138(8) 0.0009(8) 
C16 0.0330(9) 0.0549(11) 0.0651(12) -0.0051(9) -0.0027(8) 0.0062(8) 
C17 0.0383(9) 0.0479(10) 0.0471(10) -0.0084(8) 0.0036(7) 0.0010(7) 
C18 0.0349(8) 0.0412(9) 0.0368(8) -0.0059(7) -0.0032(6) 0.0011(7) 
C19 0.0334(8) 0.0340(8) 0.0363(8) -0.0042(6) 0.0010(6) -0.0057(6) 
C20 0.0330(8) 0.0451(9) 0.0361(8) -0.0100(7) 0.0045(6) -0.0075(7) 
C21 0.0315(8) 0.0440(9) 0.0320(8) -0.0095(6) 0.0024(6) -0.0012(7) 
C22 0.0354(9) 0.0465(10) 0.0472(9) -0.0062(7) 0.0023(7) -0.0029(7) 
C23 0.0588(12) 0.0442(11) 0.0629(12) -0.0034(8) 0.0073(10) -0.0093(9) 
C24 0.0749(14) 0.0441(11) 0.0632(12) -0.0044(9) 0.0049(10) 0.0122(10) 
C25 0.0500(11) 0.0642(13) 0.0662(13) -0.0072(10) -0.0013(9) 0.0202(10) 
C26 0.0337(9) 0.0578(11) 0.0566(11) -0.0103(9) 0.0019(8) 0.0009(8) 
C27 0.0459(11) 0.0763(14) 0.0543(11) 0.0145(10) -0.0080(9) 0.0109(10) 
C28 0.0574(12) 0.0898(17) 0.0575(12) -0.0190(11) 0.0111(10) 0.0185(11) 
 
_geom_special_details 
; 
 All esds (except the esd in the dihedral angle between two l.s. planes) 
 are estimated using the full covariance matrix.  The cell esds are taken 
 into account individually in the estimation of esds in distances, angles 
 and torsion angles; correlations between esds in cell parameters are only 
 used when they are defined by crystal symmetry.  An approximate (isotropic) 
 treatment of cell esds is used for estimating esds involving l.s. planes. 
; 
 
loop_ 
 _geom_bond_atom_site_label_1 
 _geom_bond_atom_site_label_2 
 _geom_bond_distance 
 _geom_bond_site_symmetry_2 
 _geom_bond_publ_flag 
N1 O1 1.220(2) . ? 
N1 O2 1.221(2) . ? 
N1 C1 1.465(2) . ? 
N2 O6 1.217(2) . ? 
N2 O5 1.220(2) . ? 
N2 C14 1.467(2) . ? 
O3 C5 1.3602(19) . ? 
O4 C7 1.2101(19) . ? 
O7 C18 1.358(2) . ? 
O8 C20 1.212(2) . ? 
C1 C2 1.381(2) . ? 
C1 C6 1.385(2) . ? 
C2 C3 1.376(3) . ? 
C3 C4 1.384(3) . ? 
C4 C5 1.398(2) . ? 
C4 C27 1.506(2) . ? 
C5 C6 1.392(2) . ? 
C6 C7 1.510(2) . ? 
C7 C8 1.476(2) . ? 
C8 C13 1.388(2) . ? 
C8 C9 1.388(2) . ? 
C9 C10 1.382(3) . ? 
C10 C11 1.378(3) . ? 
C11 C12 1.373(3) . ? 
C12 C13 1.383(3) . ? 
C14 C15 1.373(3) . ? 
C14 C19 1.389(2) . ? 
C15 C16 1.378(3) . ? 
C16 C17 1.385(3) . ? 
C17 C18 1.400(2) . ? 
C17 C28 1.501(3) . ? 
C18 C19 1.390(2) . ? 
C19 C20 1.507(2) . ? 
C20 C21 1.475(2) . ? 
C21 C22 1.388(2) . ? 
C21 C26 1.390(2) . ? 
C22 C23 1.380(3) . ? 
C23 C24 1.374(3) . ? 
C24 C25 1.378(3) . ? 
C25 C26 1.376(3) . ? 
 
loop_ 
 _geom_angle_atom_site_label_1 
 _geom_angle_atom_site_label_2 
 _geom_angle_atom_site_label_3 
 _geom_angle 
 _geom_angle_site_symmetry_1 
 _geom_angle_site_symmetry_3 
 _geom_angle_publ_flag 
O1 N1 O2 123.81(16) . . ? 
O1 N1 C1 117.80(16) . . ? 
O2 N1 C1 118.39(14) . . ? 
O6 N2 O5 123.42(18) . . ? 
O6 N2 C14 118.33(19) . . ? 
O5 N2 C14 118.24(16) . . ? 
C2 C1 C6 122.66(15) . . ? 
C2 C1 N1 118.66(15) . . ? 
C6 C1 N1 118.67(14) . . ? 
C3 C2 C1 117.90(16) . . ? 
C2 C3 C4 122.44(16) . . ? 
C3 C4 C5 117.81(15) . . ? 
C3 C4 C27 120.89(16) . . ? 
C5 C4 C27 121.30(16) . . ? 
O3 C5 C6 115.23(13) . . ? 
O3 C5 C4 123.23(14) . . ? 
C6 C5 C4 121.54(14) . . ? 
C1 C6 C5 117.62(14) . . ? 
C1 C6 C7 124.01(14) . . ? 
C5 C6 C7 118.10(13) . . ? 
O4 C7 C8 122.54(15) . . ? 
O4 C7 C6 118.41(15) . . ? 
C8 C7 C6 118.93(13) . . ? 
C13 C8 C9 119.57(16) . . ? 
C13 C8 C7 119.20(15) . . ? 
C9 C8 C7 121.23(14) . . ? 
C10 C9 C8 119.64(17) . . ? 
C11 C10 C9 120.40(18) . . ? 
C12 C11 C10 120.29(18) . . ? 
C11 C12 C13 119.86(19) . . ? 
C12 C13 C8 120.24(18) . . ? 
C15 C14 C19 122.36(16) . . ? 
C15 C14 N2 118.89(16) . . ? 
C19 C14 N2 118.74(16) . . ? 
C14 C15 C16 118.52(17) . . ? 
C15 C16 C17 122.05(17) . . ? 
C16 C17 C18 117.78(16) . . ? 
C16 C17 C28 121.07(17) . . ? 
C18 C17 C28 121.15(17) . . ? 
O7 C18 C19 115.28(15) . . ? 
O7 C18 C17 123.07(15) . . ? 
C19 C18 C17 121.63(15) . . ? 
C14 C19 C18 117.64(15) . . ? 
C14 C19 C20 124.36(15) . . ? 
C18 C19 C20 117.70(14) . . ? 
O8 C20 C21 122.65(16) . . ? 
O8 C20 C19 118.28(16) . . ? 
C21 C20 C19 118.96(14) . . ? 
C22 C21 C26 119.53(17) . . ? 
C22 C21 C20 120.89(15) . . ? 
C26 C21 C20 119.57(15) . . ? 
C23 C22 C21 119.83(17) . . ? 
C24 C23 C22 120.18(19) . . ? 
C23 C24 C25 120.39(19) . . ? 
C26 C25 C24 119.90(19) . . ? 
C25 C26 C21 120.16(18) . . ? 
 
_diffrn_measured_fraction_theta_max    0.999 
_diffrn_reflns_theta_full              67.24 
_diffrn_measured_fraction_theta_full   0.999 
_refine_diff_density_max    0.530 
_refine_diff_density_min   -0.249 
_refine_diff_density_rms    0.047 
