# Supplementary material for: Scalable total synthesis of (+)-aniduquinolone A and its acid-catalyzed rearrangement to aflaquinolones
Source: Commun Chem. 2022 Mar 17;5:35. doi: 10.1038/s42004-022-00655-x (PMC9814574; doi:10.1038/s42004-022-00655-x)
Supplement: Supplementary file 4 — Supplementary Data 3 [file 42004_2022_655_MOESM4_ESM.cif]

 
data_exp_11756
 
_audit_creation_method            'SHELXL-2018/3'
_shelx_SHELXL_version_number      '2018/3'
_chemical_name_systematic         ?
_chemical_name_common             ?
_chemical_melting_point           ?
_chemical_formula_moiety          ?
_chemical_formula_sum
 'C27 H33 N O6' 
_chemical_formula_weight          467.54

loop_
 _atom_type_symbol
 _atom_type_description
 _atom_type_scat_dispersion_real
 _atom_type_scat_dispersion_imag
 _atom_type_scat_source
 'C'  'C'   0.0181   0.0091
 'International Tables Vol C Tables 4.2.6.8 and 6.1.1.4'
 'H'  'H'   0.0000   0.0000
 'International Tables Vol C Tables 4.2.6.8 and 6.1.1.4'
 'N'  'N'   0.0311   0.0180
 'International Tables Vol C Tables 4.2.6.8 and 6.1.1.4'
 'O'  'O'   0.0492   0.0322
 'International Tables Vol C Tables 4.2.6.8 and 6.1.1.4'
 
_space_group_crystal_system       monoclinic
_space_group_IT_number            4
_space_group_name_H-M_alt         'P 21'
_space_group_name_Hall            'P 2yb'
 
_shelx_space_group_comment
;
The symmetry employed for this shelxl refinement is uniquely defined
by the following loop, which should always be used as a source of
symmetry information in preference to the above space-group names.
They are only intended as comments.
;
 
loop_
 _space_group_symop_operation_xyz
 'x, y, z'
 '-x, y+1/2, -z'
 
_cell_length_a                    10.5614(4)
_cell_length_b                    7.9969(3)
_cell_length_c                    15.0682(7)
_cell_angle_alpha                 90
_cell_angle_beta                  97.576(4)
_cell_angle_gamma                 90
_cell_volume                      1261.52(10)
_cell_formula_units_Z             2
_cell_measurement_temperature   133.15(10) 
_cell_measurement_reflns_used   2505
_cell_measurement_theta_min     2.9580
_cell_measurement_theta_max     70.7440
 
_exptl_crystal_description        block
_exptl_crystal_colour             white
_exptl_crystal_density_meas       ?
_exptl_crystal_density_method     ?
_exptl_crystal_density_diffrn     1.231          
_exptl_crystal_F_000              500
_exptl_transmission_factor_min    ?
_exptl_transmission_factor_max    ?
_exptl_crystal_size_max           0.090
_exptl_crystal_size_mid           0.080
_exptl_crystal_size_min           0.080
_exptl_absorpt_coefficient_mu     0.705
_shelx_estimated_absorpt_T_min    0.939
_shelx_estimated_absorpt_T_max    0.946
_exptl_absorpt_correction_T_min                   0.98039
_exptl_absorpt_correction_T_max                   1.00000
_exptl_absorpt_correction_type            multi-scan
_exptl_absorpt_process_details    sadabs
_exptl_absorpt_special_details    ?
_diffrn_ambient_temperature      133.15(10) 
_diffrn_radiation_wavelength      1.54184
_diffrn_radiation_type            CuK\a
_diffrn_source                    'fine-focus sealed X-ray tube'
_diffrn_measurement_device_type   'Xcalibur, Eos, Gemini'
_diffrn_measurement_method        ?
_diffrn_detector_area_resol_mean  ?
_diffrn_reflns_number             4471
_diffrn_reflns_av_unetI/netI      0.0483
_diffrn_reflns_av_R_equivalents   0.0289
_diffrn_reflns_limit_h_min        -12
_diffrn_reflns_limit_h_max        12
_diffrn_reflns_limit_k_min        -6
_diffrn_reflns_limit_k_max        9
_diffrn_reflns_limit_l_min        -17
_diffrn_reflns_limit_l_max        18
_diffrn_reflns_theta_min          2.958
_diffrn_reflns_theta_max          67.249
_diffrn_reflns_theta_full         67.249
_diffrn_measured_fraction_theta_max   0.998
_diffrn_measured_fraction_theta_full  0.998
_diffrn_reflns_Laue_measured_fraction_max    0.998
_diffrn_reflns_Laue_measured_fraction_full   0.998
_diffrn_reflns_point_group_measured_fraction_max   0.696
_diffrn_reflns_point_group_measured_fraction_full  0.696
_reflns_number_total              3143
_reflns_number_gt                 2867
_reflns_threshold_expression      'I > 2\s(I)'
_reflns_Friedel_coverage          0.294
_reflns_Friedel_fraction_max      0.344
_reflns_Friedel_fraction_full     0.344
 
_reflns_special_details
;
 Reflections were merged by SHELXL according to the crystal
 class for the calculation of statistics and refinement.
 
 _reflns_Friedel_fraction is defined as the number of unique
 Friedel pairs measured divided by the number that would be
 possible theoretically, ignoring centric projections and
 systematic absences.
;
 
_computing_data_collection     'CrysAlisPro 1.171.40.53 (Rigaku OD, 2019)'
_computing_cell_refinement     'CrysAlisPro 1.171.40.53 (Rigaku OD, 2019)'
_computing_data_reduction      'CrysAlisPro 1.171.40.53 (Rigaku OD, 2019)'
_computing_structure_solution     'SHELXL-2018/3 (Sheldrick, 2018)'
_computing_structure_refinement 'SHELXL-2018/3 (Sheldrick, 2018)'
_computing_molecular_graphics     ?
_computing_publication_material   ?
_refine_special_details           ?
_refine_ls_structure_factor_coef  Fsqd
_refine_ls_matrix_type            full
_refine_ls_weighting_scheme       calc
_refine_ls_weighting_details
'w=1/[\s^2^(Fo^2^)+(0.0606P)^2^] where P=(Fo^2^+2Fc^2^)/3'
_atom_sites_solution_primary      ?
_atom_sites_solution_secondary    ?
_atom_sites_solution_hydrogens    geom
_refine_ls_hydrogen_treatment     constr
_refine_ls_extinction_method      none
_refine_ls_extinction_coef        .
_refine_ls_abs_structure_details
;
 Flack x determined using 613 quotients [(I+)-(I-)]/[(I+)+(I-)]
 (Parsons, Flack and Wagner, Acta Cryst. B69 (2013) 249-259).
;
_refine_ls_abs_structure_Flack    0.0(2)
_chemical_absolute_configuration  rm
_refine_ls_number_reflns          3143
_refine_ls_number_parameters      314
_refine_ls_number_restraints      1
_refine_ls_R_factor_all           0.0462
_refine_ls_R_factor_gt            0.0416
_refine_ls_wR_factor_ref          0.1067
_refine_ls_wR_factor_gt           0.1027
_refine_ls_goodness_of_fit_ref    1.036
_refine_ls_restrained_S_all       1.035
_refine_ls_shift/su_max           0.000
_refine_ls_shift/su_mean          0.000
 
loop_
 _atom_site_label
 _atom_site_type_symbol
 _atom_site_fract_x
 _atom_site_fract_y
 _atom_site_fract_z
 _atom_site_U_iso_or_equiv
 _atom_site_adp_type
 _atom_site_occupancy
 _atom_site_site_symmetry_order  
 _atom_site_calc_flag
 _atom_site_refinement_flags_posn
 _atom_site_refinement_flags_adp
 _atom_site_refinement_flags_occupancy
 _atom_site_disorder_assembly
 _atom_site_disorder_group
N1 N 0.0520(2) 0.2132(3) 0.10496(17) 0.0185(6) Uani 1 1 d . . . . .
H1B H 0.036451 0.301849 0.073092 0.022 Uiso 1 1 calc R U . . .
O1 O 0.14530(19) -0.2103(3) 0.26090(14) 0.0173(5) Uani 1 1 d . . . . .
H1 H 0.080384 -0.201118 0.284959 0.026 Uiso 1 1 calc R U . . .
O2 O -0.07488(19) -0.0784(3) 0.17841(14) 0.0217(5) Uani 1 1 d . . . . .
O3 O -0.0146(2) 0.0470(3) -0.01443(14) 0.0230(5) Uani 1 1 d . . . . .
O4 O 0.2976(2) 0.1691(3) 0.67902(15) 0.0260(5) Uani 1 1 d . . . . .
O5 O 0.2729(2) -0.0157(3) 0.37940(14) 0.0214(5) Uani 1 1 d . . . . .
H5 H 0.251602 -0.103059 0.353050 0.032 Uiso 1 1 calc R U . . .
O6 O 0.9612(2) 0.7522(5) 0.36366(17) 0.0452(8) Uani 1 1 d . . . . .
H6 H 0.883407 0.739696 0.356314 0.068 Uiso 1 1 calc R U . . .
C1 C 0.2860(3) -0.2682(4) 0.1171(2) 0.0221(7) Uani 1 1 d . . . . .
H1A H 0.225996 -0.351212 0.122943 0.027 Uiso 1 1 calc R U . . .
C2 C 0.3911(3) -0.3032(5) 0.0746(2) 0.0248(7) Uani 1 1 d . . . . .
H2 H 0.401857 -0.409732 0.052019 0.030 Uiso 1 1 calc R U . . .
C3 C 0.4810(3) -0.1788(5) 0.0654(2) 0.0263(8) Uani 1 1 d . . . . .
H3 H 0.551082 -0.201600 0.035895 0.032 Uiso 1 1 calc R U . . .
C4 C 0.4653(3) -0.0216(5) 0.1002(2) 0.0258(8) Uani 1 1 d . . . . .
H4 H 0.525958 0.060923 0.095232 0.031 Uiso 1 1 calc R U . . .
C5 C 0.3598(3) 0.0138(4) 0.1427(2) 0.0214(7) Uani 1 1 d . . . . .
H5A H 0.349664 0.120471 0.165323 0.026 Uiso 1 1 calc R U . . .
C6 C 0.2695(3) -0.1081(4) 0.15159(19) 0.0160(6) Uani 1 1 d . . . . .
C7 C 0.1515(3) -0.0757(4) 0.19900(19) 0.0150(6) Uani 1 1 d . . . . .
C8 C 0.0312(3) -0.0842(4) 0.1298(2) 0.0161(6) Uani 1 1 d . . . . .
H8 H 0.030209 -0.189107 0.096048 0.019 Uiso 1 1 calc R U . . .
C9 C 0.0232(3) 0.0639(4) 0.0657(2) 0.0171(6) Uani 1 1 d . . . . .
C10 C 0.1065(3) 0.2327(4) 0.1959(2) 0.0157(6) Uani 1 1 d . . . . .
C11 C 0.1138(3) 0.3902(4) 0.2339(2) 0.0200(7) Uani 1 1 d . . . . .
H11 H 0.078533 0.481952 0.201710 0.024 Uiso 1 1 calc R U . . .
C12 C 0.1743(3) 0.4098(4) 0.3208(2) 0.0197(7) Uani 1 1 d . . . . .
H12 H 0.179498 0.516303 0.345736 0.024 Uiso 1 1 calc R U . . .
C13 C 0.2280(3) 0.2756(4) 0.3724(2) 0.0187(7) Uani 1 1 d . . . . .
C14 C 0.2174(3) 0.1159(4) 0.3321(2) 0.0152(6) Uani 1 1 d . . . . .
C15 C 0.1566(3) 0.0934(4) 0.2447(2) 0.0171(7) Uani 1 1 d . . . . .
C16 C 0.2872(3) 0.3082(4) 0.4641(2) 0.0204(7) Uani 1 1 d . . . . .
H16 H 0.292675 0.420392 0.480336 0.024 Uiso 1 1 calc R U . . .
C17 C 0.3342(3) 0.2017(4) 0.5277(2) 0.0207(7) Uani 1 1 d . . . . .
H17 H 0.335347 0.089273 0.512045 0.025 Uiso 1 1 calc R U . . .
C18 C 0.3860(3) 0.2457(5) 0.6232(2) 0.0239(7) Uani 1 1 d . . . . .
C19 C 0.5141(3) 0.1569(5) 0.6530(2) 0.0296(8) Uani 1 1 d . . . . .
H19A H 0.561465 0.140627 0.602790 0.036 Uiso 1 1 calc R U . . .
H19B H 0.566088 0.220849 0.698913 0.036 Uiso 1 1 calc R U . . .
C20 C 0.4756(3) -0.0093(5) 0.6896(2) 0.0322(9) Uani 1 1 d . . . . .
H20A H 0.543609 -0.055766 0.731944 0.039 Uiso 1 1 calc R U . . .
H20B H 0.452002 -0.089298 0.641923 0.039 Uiso 1 1 calc R U . . .
C21 C 0.3604(3) 0.0398(5) 0.7357(2) 0.0277(8) Uani 1 1 d . . . . .
H21 H 0.391473 0.088794 0.794177 0.033 Uiso 1 1 calc R U . . .
C22 C 0.2669(3) -0.0978(5) 0.7491(3) 0.0348(9) Uani 1 1 d . . . . .
C23 C 0.1896(4) -0.1689(6) 0.6674(3) 0.0495(12) Uani 1 1 d . . . . .
H23A H 0.141068 -0.262543 0.684146 0.074 Uiso 1 1 calc R U . . .
H23B H 0.245691 -0.204894 0.625961 0.074 Uiso 1 1 calc R U . . .
H23C H 0.132615 -0.084832 0.639838 0.074 Uiso 1 1 calc R U . . .
C24 C 0.2583(4) -0.1531(7) 0.8299(3) 0.0564(13) Uani 1 1 d . . . . .
H24A H 0.202458 -0.239886 0.838196 0.068 Uiso 1 1 calc R U . . .
H24B H 0.308001 -0.105486 0.878981 0.068 Uiso 1 1 calc R U . . .
C25 C -0.1891(3) -0.1437(6) 0.1304(3) 0.0349(9) Uani 1 1 d . . . . .
H25A H -0.216006 -0.073674 0.079644 0.052 Uiso 1 1 calc R U . . .
H25B H -0.254694 -0.146693 0.168804 0.052 Uiso 1 1 calc R U . . .
H25C H -0.173709 -0.254876 0.110245 0.052 Uiso 1 1 calc R U . . .
C26 C 0.3912(3) 0.4317(5) 0.6432(2) 0.0309(8) Uani 1 1 d . . . . .
H26A H 0.307489 0.479027 0.628830 0.046 Uiso 1 1 calc R U . . .
H26B H 0.448883 0.484911 0.607786 0.046 Uiso 1 1 calc R U . . .
H26C H 0.420625 0.448974 0.705548 0.046 Uiso 1 1 calc R U . . .
C27 C 1.0055(5) 0.7410(10) 0.4525(3) 0.078(2) Uani 1 1 d . . . . .
H27A H 1.096036 0.721703 0.459967 0.117 Uiso 1 1 calc R U . . .
H27B H 0.963901 0.649906 0.478479 0.117 Uiso 1 1 calc R U . . .
H27C H 0.987947 0.843387 0.481817 0.117 Uiso 1 1 calc R U . . .
 
loop_
 _atom_site_aniso_label
 _atom_site_aniso_U_11
 _atom_site_aniso_U_22
 _atom_site_aniso_U_33
 _atom_site_aniso_U_23
 _atom_site_aniso_U_13
 _atom_site_aniso_U_12
N1 0.0218(13) 0.0154(14) 0.0172(13) 0.0031(11) -0.0017(10) 0.0013(11)
O1 0.0195(10) 0.0139(11) 0.0185(11) 0.0008(9) 0.0030(9) 0.0009(9)
O2 0.0160(10) 0.0237(12) 0.0246(11) 0.0003(10) 0.0004(8) -0.0010(10)
O3 0.0302(12) 0.0187(13) 0.0181(11) -0.0001(10) -0.0045(9) 0.0011(10)
O4 0.0234(11) 0.0306(14) 0.0237(12) 0.0032(11) 0.0022(9) 0.0036(11)
O5 0.0294(12) 0.0118(11) 0.0202(11) -0.0010(10) -0.0067(9) 0.0015(10)
O6 0.0262(12) 0.078(2) 0.0314(14) 0.0091(16) 0.0045(10) -0.0095(15)
C1 0.0215(15) 0.0213(18) 0.0230(16) -0.0030(15) 0.0013(12) -0.0008(14)
C2 0.0269(16) 0.0229(18) 0.0248(17) -0.0072(15) 0.0042(13) 0.0041(15)
C3 0.0202(15) 0.038(2) 0.0209(17) -0.0029(16) 0.0046(12) 0.0008(16)
C4 0.0237(16) 0.029(2) 0.0253(17) 0.0036(16) 0.0039(13) -0.0068(15)
C5 0.0233(15) 0.0188(17) 0.0218(15) 0.0003(14) 0.0023(12) -0.0009(14)
C6 0.0170(14) 0.0161(17) 0.0138(14) 0.0026(13) -0.0018(11) 0.0026(12)
C7 0.0182(14) 0.0103(14) 0.0162(14) 0.0016(13) 0.0012(11) -0.0030(13)
C8 0.0165(14) 0.0122(15) 0.0190(15) -0.0012(13) 0.0007(11) 0.0020(13)
C9 0.0144(13) 0.0163(16) 0.0196(16) -0.0004(13) -0.0017(11) 0.0023(13)
C10 0.0171(14) 0.0136(16) 0.0161(14) -0.0006(13) 0.0008(11) -0.0011(12)
C11 0.0240(15) 0.0153(17) 0.0205(16) 0.0037(14) 0.0022(12) 0.0019(13)
C12 0.0264(16) 0.0118(15) 0.0209(16) -0.0038(14) 0.0029(12) -0.0022(13)
C13 0.0170(14) 0.0208(18) 0.0185(15) -0.0005(14) 0.0031(12) 0.0008(13)
C14 0.0146(14) 0.0147(16) 0.0163(15) 0.0020(13) 0.0021(11) 0.0005(12)
C15 0.0156(14) 0.0160(16) 0.0196(15) -0.0006(14) 0.0024(12) -0.0005(12)
C16 0.0229(15) 0.0160(16) 0.0211(16) -0.0029(14) -0.0009(12) -0.0015(13)
C17 0.0205(15) 0.0193(17) 0.0219(16) -0.0039(14) 0.0011(12) -0.0011(14)
C18 0.0245(16) 0.029(2) 0.0174(15) -0.0001(16) 0.0008(13) -0.0002(15)
C19 0.0221(16) 0.040(2) 0.0260(18) 0.0024(17) 0.0012(13) 0.0002(16)
C20 0.0236(16) 0.039(2) 0.0326(19) 0.0035(19) -0.0002(14) 0.0056(17)
C21 0.0285(17) 0.031(2) 0.0219(17) 0.0015(16) -0.0017(13) 0.0060(16)
C22 0.0269(18) 0.032(2) 0.045(2) 0.0063(19) 0.0047(16) 0.0081(17)
C23 0.036(2) 0.031(2) 0.079(3) -0.006(2) 0.000(2) 0.0001(19)
C24 0.039(2) 0.062(3) 0.069(3) 0.027(3) 0.009(2) 0.000(2)
C25 0.0221(17) 0.044(2) 0.038(2) 0.0002(19) 0.0009(15) -0.0091(17)
C26 0.0361(19) 0.033(2) 0.0224(17) -0.0078(17) -0.0018(14) -0.0031(18)
C27 0.045(3) 0.145(7) 0.046(3) -0.019(4) 0.014(2) -0.023(4)
 
_geom_special_details
;
 All esds (except the esd in the dihedral angle between two l.s. planes)
 are estimated using the full covariance matrix.  The cell esds are taken
 into account individually in the estimation of esds in distances, angles
 and torsion angles; correlations between esds in cell parameters are only
 used when they are defined by crystal symmetry.  An approximate (isotropic)
 treatment of cell esds is used for estimating esds involving l.s. planes.
;
 
loop_
 _geom_bond_atom_site_label_1
 _geom_bond_atom_site_label_2
 _geom_bond_distance
 _geom_bond_site_symmetry_2
 _geom_bond_publ_flag
N1 C9 1.349(4) . ?
N1 C10 1.423(4) . ?
O1 C7 1.431(4) . ?
O2 C8 1.418(3) . ?
O2 C25 1.422(4) . ?
O3 C9 1.229(4) . ?
O4 C21 1.446(4) . ?
O4 C18 1.470(4) . ?
O5 C14 1.361(4) . ?
O6 C27 1.362(5) . ?
C1 C2 1.382(4) . ?
C1 C6 1.401(5) . ?
C2 C3 1.394(5) . ?
C3 C4 1.381(5) . ?
C4 C5 1.385(4) . ?
C5 C6 1.383(5) . ?
C6 C7 1.537(4) . ?
C7 C15 1.516(4) . ?
C7 C8 1.536(4) . ?
C8 C9 1.523(4) . ?
C10 C11 1.381(4) . ?
C10 C15 1.400(4) . ?
C11 C12 1.388(4) . ?
C12 C13 1.400(5) . ?
C13 C14 1.412(5) . ?
C13 C16 1.464(4) . ?
C14 C15 1.398(4) . ?
C16 C17 1.329(5) . ?
C17 C18 1.512(4) . ?
C18 C26 1.517(5) . ?
C18 C19 1.541(5) . ?
C19 C20 1.514(6) . ?
C20 C21 1.529(4) . ?
C21 C22 1.510(5) . ?
C22 C24 1.310(6) . ?
C22 C23 1.496(6) . ?
 
loop_
 _geom_angle_atom_site_label_1
 _geom_angle_atom_site_label_2
 _geom_angle_atom_site_label_3
 _geom_angle
 _geom_angle_site_symmetry_1
 _geom_angle_site_symmetry_3
 _geom_angle_publ_flag
C9 N1 C10 123.9(3) . . ?
C8 O2 C25 113.6(2) . . ?
C21 O4 C18 111.1(2) . . ?
C2 C1 C6 120.3(3) . . ?
C1 C2 C3 120.1(3) . . ?
C4 C3 C2 119.6(3) . . ?
C3 C4 C5 120.4(3) . . ?
C6 C5 C4 120.5(3) . . ?
C5 C6 C1 119.1(3) . . ?
C5 C6 C7 122.6(3) . . ?
C1 C6 C7 118.3(3) . . ?
O1 C7 C15 112.1(2) . . ?
O1 C7 C8 107.7(2) . . ?
C15 C7 C8 108.9(2) . . ?
O1 C7 C6 106.6(2) . . ?
C15 C7 C6 112.3(2) . . ?
C8 C7 C6 109.0(2) . . ?
O2 C8 C9 108.7(2) . . ?
O2 C8 C7 106.7(2) . . ?
C9 C8 C7 111.6(2) . . ?
O3 C9 N1 123.6(3) . . ?
O3 C9 C8 121.4(3) . . ?
N1 C9 C8 114.9(3) . . ?
C11 C10 C15 120.7(3) . . ?
C11 C10 N1 119.5(3) . . ?
C15 C10 N1 119.7(3) . . ?
C10 C11 C12 119.2(3) . . ?
C11 C12 C13 122.6(3) . . ?
C12 C13 C14 116.8(3) . . ?
C12 C13 C16 118.6(3) . . ?
C14 C13 C16 124.5(3) . . ?
O5 C14 C15 120.4(3) . . ?
O5 C14 C13 118.0(3) . . ?
C15 C14 C13 121.5(3) . . ?
C14 C15 C10 119.1(3) . . ?
C14 C15 C7 121.8(3) . . ?
C10 C15 C7 118.9(3) . . ?
C17 C16 C13 129.8(3) . . ?
C16 C17 C18 126.3(3) . . ?
O4 C18 C17 105.6(2) . . ?
O4 C18 C26 107.7(3) . . ?
C17 C18 C26 114.6(3) . . ?
O4 C18 C19 103.9(3) . . ?
C17 C18 C19 111.3(3) . . ?
C26 C18 C19 112.7(3) . . ?
C20 C19 C18 104.1(3) . . ?
C19 C20 C21 102.0(3) . . ?
O4 C21 C22 110.1(3) . . ?
O4 C21 C20 104.2(3) . . ?
C22 C21 C20 116.5(3) . . ?
C24 C22 C23 122.6(4) . . ?
C24 C22 C21 119.8(4) . . ?
C23 C22 C21 117.6(4) . . ?
 
_refine_diff_density_max    0.208
_refine_diff_density_min   -0.270
_refine_diff_density_rms    0.049

_shelx_res_file
;
TITL exp_11756 in P2(1)
    exp_11756.res
    created by SHELXL-2018/3 at 15:19:42 on 22-Dec-2020
CELL 1.54184  10.561356   7.996856  15.068236  90.0000  97.5762  90.0000
ZERR    2.00   0.000442   0.000322   0.000725   0.0000   0.0042   0.0000
LATT -1
SYMM -x, y+1/2,-z
SFAC C  H  N  O
UNIT 54 66 2 12
OMIT  -3.00 134.50
L.S. 20
ACTA
BOND
FMAP 2
PLAN 5
size 0.08 0.08 0.09
WGHT    0.060600
FVAR       7.16350
MOLE 1
N1    3    0.051955    0.213167    0.104960    11.00000    0.02183    0.01543 =
         0.01719    0.00309   -0.00170    0.00131
AFIX  43
H1B   2    0.036451    0.301849    0.073092    11.00000   -1.20000
AFIX   0
O1    4    0.145302   -0.210322    0.260905    11.00000    0.01949    0.01392 =
         0.01852    0.00084    0.00301    0.00087
AFIX 147
H1    2    0.080384   -0.201118    0.284959    11.00000   -1.50000
AFIX   0
O2    4   -0.074881   -0.078420    0.178413    11.00000    0.01604    0.02372 =
         0.02461    0.00033    0.00036   -0.00102
O3    4   -0.014577    0.047025   -0.014428    11.00000    0.03017    0.01871 =
         0.01810   -0.00006   -0.00450    0.00108
O4    4    0.297600    0.169130    0.679023    11.00000    0.02337    0.03064 =
         0.02370    0.00320    0.00222    0.00363
O5    4    0.272928   -0.015736    0.379398    11.00000    0.02939    0.01185 =
         0.02019   -0.00102   -0.00670    0.00149
AFIX 147
H5    2    0.251602   -0.103059    0.353050    11.00000   -1.50000
AFIX   0
O6    4    0.961152    0.752150    0.363658    11.00000    0.02621    0.07819 =
         0.03136    0.00906    0.00449   -0.00947
AFIX 147
H6    2    0.883407    0.739696    0.356314    11.00000   -1.50000
AFIX   0
C1    1    0.285991   -0.268155    0.117138    11.00000    0.02155    0.02133 =
         0.02302   -0.00296    0.00127   -0.00083
AFIX  43
H1A   2    0.225996   -0.351212    0.122943    11.00000   -1.20000
AFIX   0
C2    1    0.391086   -0.303150    0.074557    11.00000    0.02692    0.02293 =
         0.02484   -0.00719    0.00423    0.00407
AFIX  43
H2    2    0.401857   -0.409732    0.052019    11.00000   -1.20000
AFIX   0
C3    1    0.480987   -0.178816    0.065352    11.00000    0.02020    0.03813 =
         0.02095   -0.00293    0.00462    0.00078
AFIX  43
H3    2    0.551082   -0.201600    0.035895    11.00000   -1.20000
AFIX   0
C4    1    0.465296   -0.021643    0.100248    11.00000    0.02369    0.02861 =
         0.02525    0.00362    0.00390   -0.00676
AFIX  43
H4    2    0.525958    0.060923    0.095232    11.00000   -1.20000
AFIX   0
C5    1    0.359824    0.013838    0.142663    11.00000    0.02327    0.01881 =
         0.02179    0.00032    0.00228   -0.00093
AFIX  43
H5A   2    0.349664    0.120471    0.165323    11.00000   -1.20000
AFIX   0
C6    1    0.269452   -0.108100    0.151594    11.00000    0.01701    0.01605 =
         0.01382    0.00263   -0.00180    0.00261
C7    1    0.151504   -0.075741    0.199000    11.00000    0.01824    0.01027 =
         0.01618    0.00157    0.00122   -0.00304
C8    1    0.031174   -0.084227    0.129772    11.00000    0.01653    0.01222 =
         0.01904   -0.00123    0.00072    0.00201
AFIX  13
H8    2    0.030209   -0.189107    0.096048    11.00000   -1.20000
AFIX   0
C9    1    0.023159    0.063861    0.065746    11.00000    0.01435    0.01629 =
         0.01961   -0.00041   -0.00172    0.00225
C10   1    0.106456    0.232750    0.195912    11.00000    0.01707    0.01357 =
         0.01614   -0.00057    0.00078   -0.00109
C11   1    0.113763    0.390190    0.233923    11.00000    0.02404    0.01529 =
         0.02048    0.00372    0.00219    0.00195
AFIX  43
H11   2    0.078533    0.481952    0.201710    11.00000   -1.20000
AFIX   0
C12   1    0.174326    0.409759    0.320780    11.00000    0.02637    0.01184 =
         0.02086   -0.00384    0.00291   -0.00222
AFIX  43
H12   2    0.179498    0.516303    0.345736    11.00000   -1.20000
AFIX   0
C13   1    0.227957    0.275562    0.372357    11.00000    0.01695    0.02076 =
         0.01855   -0.00050    0.00312    0.00085
C14   1    0.217395    0.115942    0.332057    11.00000    0.01462    0.01473 =
         0.01632    0.00196    0.00214    0.00053
C15   1    0.156592    0.093415    0.244706    11.00000    0.01557    0.01600 =
         0.01960   -0.00059    0.00242   -0.00049
C16   1    0.287152    0.308159    0.464116    11.00000    0.02287    0.01601 =
         0.02114   -0.00291   -0.00095   -0.00154
AFIX  43
H16   2    0.292675    0.420392    0.480336    11.00000   -1.20000
AFIX   0
C17   1    0.334193    0.201677    0.527750    11.00000    0.02047    0.01931 =
         0.02194   -0.00394    0.00107   -0.00109
AFIX  43
H17   2    0.335347    0.089273    0.512045    11.00000   -1.20000
AFIX   0
C18   1    0.386021    0.245702    0.623231    11.00000    0.02449    0.02920 =
         0.01738   -0.00012    0.00079   -0.00024
C19   1    0.514074    0.156887    0.653049    11.00000    0.02213    0.04023 =
         0.02599    0.00241    0.00118    0.00019
AFIX  23
H19A  2    0.561465    0.140627    0.602790    11.00000   -1.20000
H19B  2    0.566088    0.220849    0.698913    11.00000   -1.20000
AFIX   0
C20   1    0.475555   -0.009252    0.689614    11.00000    0.02365    0.03944 =
         0.03257    0.00352   -0.00019    0.00556
AFIX  23
H20A  2    0.543609   -0.055766    0.731944    11.00000   -1.20000
H20B  2    0.452002   -0.089298    0.641923    11.00000   -1.20000
AFIX   0
C21   1    0.360395    0.039836    0.735730    11.00000    0.02848    0.03133 =
         0.02188    0.00152   -0.00175    0.00604
AFIX  13
H21   2    0.391473    0.088794    0.794177    11.00000   -1.20000
AFIX   0
C22   1    0.266912   -0.097777    0.749110    11.00000    0.02688    0.03207 =
         0.04533    0.00626    0.00466    0.00808
C23   1    0.189649   -0.168882    0.667448    11.00000    0.03625    0.03115 =
         0.07906   -0.00627   -0.00035    0.00015
AFIX 137
H23A  2    0.141068   -0.262543    0.684146    11.00000   -1.50000
H23B  2    0.245691   -0.204894    0.625961    11.00000   -1.50000
H23C  2    0.132615   -0.084832    0.639838    11.00000   -1.50000
AFIX   0
C24   1    0.258291   -0.153057    0.829901    11.00000    0.03906    0.06180 =
         0.06870    0.02685    0.00854   -0.00042
AFIX  93
H24A  2    0.202458   -0.239886    0.838196    11.00000   -1.20000
H24B  2    0.308001   -0.105486    0.878981    11.00000   -1.20000
AFIX   0
C25   1   -0.189097   -0.143718    0.130376    11.00000    0.02208    0.04420 =
         0.03766    0.00023    0.00093   -0.00905
AFIX 137
H25A  2   -0.216006   -0.073674    0.079644    11.00000   -1.50000
H25B  2   -0.254694   -0.146693    0.168804    11.00000   -1.50000
H25C  2   -0.173709   -0.254876    0.110245    11.00000   -1.50000
AFIX   0
C26   1    0.391233    0.431736    0.643181    11.00000    0.03612    0.03260 =
         0.02243   -0.00780   -0.00181   -0.00313
AFIX 137
H26A  2    0.307489    0.479027    0.628830    11.00000   -1.50000
H26B  2    0.448883    0.484911    0.607786    11.00000   -1.50000
H26C  2    0.420625    0.448974    0.705548    11.00000   -1.50000
AFIX   0
C27   1    1.005536    0.740960    0.452543    11.00000    0.04470    0.14498 =
         0.04583   -0.01861    0.01364   -0.02269
AFIX 137
H27A  2    1.096036    0.721703    0.459967    11.00000   -1.50000
H27B  2    0.963901    0.649906    0.478479    11.00000   -1.50000
H27C  2    0.987947    0.843387    0.481817    11.00000   -1.50000
AFIX   0
HKLF 4


REM  exp_11756 in P2(1)
REM wR2 = 0.106659, GooF = S = 1.03564, Restrained GooF = 1.03546 for all data
REM R1 = 0.041561 for 2867 Fo > 4sig(Fo) and 0.046181 for all 3143 data
REM 314 parameters refined using 1 restraints

END

WGHT      0.0606      0.0000

REM Highest difference peak  0.208,  deepest hole -0.270,  1-sigma level  0.049
Q1    1   0.1435  0.0910  0.2960  11.00000  0.05    0.21
Q2    1   0.9765  0.8849  0.4314  11.00000  0.05    0.20
Q3    1   0.0934 -0.0710  0.1645  11.00000  0.05    0.18
Q4    1   0.3600 -0.2476 -0.0371  11.00000  0.05    0.17
Q5    1   0.1554  0.1571  0.2179  11.00000  0.05    0.16
;
_shelx_res_checksum   43164

_shelx_hkl_file
;
   0  -3   0 10.5801 86.9137   3
   0  -3   1 29737.4 779.263   3
   0  -3   3 60536.1 1070.00   6
   0  -3   4 63846.1 1219.05   6
   0  -3   5 83622.9 1541.90   6
   0  -3   6 7672.86 519.207   6
   0  -3   7 15554.6 786.668   6
   0  -3   8 30295.3 1175.28   6
   0  -3   9 6045.37 564.797   6
   0  -3  10 3929.55 486.245   6
   0  -3  11 19243.1 1093.32   6
   0  -3  12 21432.5 1176.24   6
   0  -2   0 144772. 1336.32   3
   0  -2  -3 93683.3 1417.37   2
   0  -2   3 94700.8 1250.36   6
   0  -2   4 27659.8 764.051   6
   0  -2   5 34278.0 941.635   6
   0  -2   6 5802.02 436.226   6
   0  -2   7 23754.0 929.828   6
   0  -2   8 1559.49 294.590   6
   0  -2   9 11587.9 759.812   6
   0  -2  10 6143.08 598.551   6
   0  -2  11 7821.27 699.016   6
   0  -2  12 7576.39 719.615   6
   0  -1   0 243.692 60.8360   3
   0  -1   4 56307.0 1029.49   6
   0  -1   5 71268.3 1300.93   6
   0  -1  -5 74352.2 1354.75   1
   0  -1   5 74889.7 1334.90   1
   0  -1   6 11449.9 580.145   6
   0  -1   7 26884.0 955.957   6
   0  -1   8 3234.60 393.522   6
   0  -1   9 15524.3 856.062   6
   0  -1  10 21472.9 1065.45   6
   0  -1  11 194.388 160.531   6
   0  -1  12 266.914 202.852   6
   0  -1  12 263.640 200.767  11
   0  -1  13 16142.2 1041.52   6
   0  -1  13 16335.7 1055.61  11
   0  -1  14 2476.38 440.885  11
   0   0   1 3248.62 122.978   1
   0   0   2 185759. 1264.21   1
   0   0   3 21431.6 526.676   1
   0   0   4 211892. 1899.73   1
   0   0   5 40983.4 940.971   6
   0   0   5 39612.6 941.413   1
   0   0   6 45525.7 1106.08   6
   0   0   7 53719.0 1317.50   6
   0   0   8 31561.9 1104.29   6
   0   0   9 4271.12 466.241   6
   0   0  10 17808.5 959.434   6
   0   0  11 18944.5 1051.88   6
   0   0  12-589.796 241.734  11
   0   0  12 14.7361 156.338   6
   0   0  13 2848.79 453.350   6
   0   0  13 3379.61 509.636  11
   0   0  14 6017.53 682.648  11
   0   0  15 7986.67 745.551  11
   0   0  16 15241.8 945.943  11
   0   0  17 763.747 235.117  11
   0   1   1 101398. 839.817   3
   0   1   2 183468. 1422.77   2
   0   1   3 201826. 1739.52   2
   0   1   4 55488.1 1027.60   2
   0   1   5 71632.6 1224.81   6
   0   1   5 74840.5 1330.68   2
   0   1   6 10963.7 547.616   6
   0   1   7 26705.1 921.752   6
   0   1   8 3583.31 389.925   6
   0   1   9 16370.5 849.714   6
   0   1  10 21704.9 1051.80   6
   0   1  11 261.650 181.039   6
   0   1  12 705.401 259.709  11
   0   1  12 526.708 236.379   6
   0   1  13 16349.3 1109.15  11
   0   1  13 15315.9 1016.65   6
   0   1  14 2129.30 430.020  11
   0   1  15 489.618 265.055  11
   0   1  16 1743.35 361.721  11
   0   1  17 3762.32 451.494  11
   0   1  18-2.58704 120.609  11
   0   2   0 149785. 1521.82   5
   0   2  -1 58333.4 986.338   5
   0   2   1 60091.9 995.808   5
   0   2   2 90631.8 1312.30   5
   0   2   4 27587.0 681.756   6
   0   2   5 34511.3 860.626   6
   0   2   6 6021.40 407.709   6
   0   2   7 23493.4 871.490   6
   0   2   8 1690.51 279.801   6
   0   2   9 11030.6 705.976   6
   0   2  10 6399.22 578.577   6
   0   2  11 7939.59 677.274   6
   0   2  12 6679.28 721.237  11
   0   2  12 7568.79 691.223   6
   0   2  13 802.412 275.823   6
   0   2  13 927.076 291.430  11
   0   2  14 1343.98 341.954  11
   0   2  15 646.631 318.607  11
   0   2  16 1170.67 318.548  11
   0   2  17 924.306 262.657  11
   0   3   0 11.1042 131.282   5
   0   3   1 30368.5 875.203   5
   0   3  -1 30322.3 869.880   5
   0   3   2 106768. 1699.98   5
   0   3  -2 110278. 1713.87   5
   0   3   3 65165.7 1204.18   3
   0   3   3 63626.3 1377.18   5
   0   3  -3 62214.3 1355.00   5
   0   3  -4 64858.8 1467.90   5
   0   3  11 18809.5 1156.33  11
   0   3  12 22665.1 1289.42  11
   0   3  13 686.201 260.261  11
   0   3  14 1571.82 388.014  11
   0   3  15 4341.84 556.491  11
   0   3  16 406.464 239.800  11
   0   3  17 82.5171 106.432  12
   0   3  17 246.327 161.964  11
   0   4   0 37714.0 1164.18   5
   0   4  -1 8162.14 547.856   5
   0   4   1 8386.26 566.661   5
   0   4  -2 45209.6 1287.77   5
   0   4   2 43330.6 1295.47   5
   0   4  -3 19065.7 870.214   5
   0   4   3 19455.3 898.502   5
   0   4  -4 68540.5 1698.20   5
   0   4  -5 3279.15 417.718   5
   0   4  -6 27914.1 1195.23   5
   0   4  -7 6207.35 610.580   5
   0   4  -8 22183.4 1175.83   5
   0   4  -9 12596.1 927.318   5
   0   4 -10 21289.9 1246.63   5
   0   4  10 25677.1 1312.71  11
   0   4 -10 23997.4 1280.16   9
   0   4 -11 23994.4 1341.64   5
   0   4  11 24327.6 1308.81  11
   0   4 -11 26500.8 1354.19   9
   0   4  12 25420.7 1340.09  11
   0   4  13 646.553 257.169  11
   0   4  14 1348.32 313.766  11
   0   4  15 2907.21 435.092  12
   0   4  15 3262.50 442.895  11
   0   4  16 2321.10 328.850  11
   0   4  16 1938.05 301.864  12
   0   5   0 39.5559 152.026   5
   0   5   1 13332.2 822.182   5
   0   5  -1 12397.6 774.362   5
   0   5   2 3932.03 465.859   5
   0   5  -2 4057.81 466.877   5
   0   5  -3 1953.18 343.371   5
   0   5   3 2301.59 385.150   5
   0   5  -4 5514.14 554.854   5
   0   5  -5 7454.08 658.582   5
   0   5  -6 4152.12 524.226   5
   0   5  -7 44550.6 1682.47   5
   0   5  -8 2046.70 399.268   5
   0   5  -8 2724.55 449.475   9
   0   5  -9 8815.87 798.100   5
   0   5  -9 8361.59 770.794   9
   0   5 -10 2531.50 447.737   9
   0   5 -11 2989.11 464.602   9
   0   5  12 12790.0 1004.44  12
   0   5  13 1145.92 330.093  12
   0   5  13 1280.19 301.586  11
   0   5  14 1934.39 325.455  11
   0   5  14 2002.03 375.926  12
   0   5  15 348.269 199.421  12
   0   6   0 19581.8 1109.79   5
   0   6   1 27619.6 1318.12   5
   0   6  -1 25976.2 1269.62   5
   0   6   2 11291.2 857.836   5
   0   6  -2 11409.7 845.346   5
   0   6  -3 15427.6 978.820   5
   0   6   4 1784.55 390.107  12
   0   6  -4 1637.27 350.712  10
   0   6   4 2108.64 417.670  15
   0   6  -4 1517.11 349.128   5
   0   6  -5 11184.7 864.352   5
   0   6  -5 11354.0 895.869  10
   0   6   5 12252.2 947.153  12
   0   6   5 11857.6 918.317  15
   0   6  -6 168.436 162.939  10
   0   6   6 137.833 169.453  12
   0   6  -6 172.612 184.561   5
   0   6   7 6191.52 715.607  12
   0   6  -7 5270.71 619.369   5
   0   6   8 3608.84 558.350  12
   0   6   9 1013.28 343.543  12
   0   6  10 526.061 255.573  12
   0   6  11 2122.70 413.762  12
   0   6  12 448.388 246.335  12
   0   6  13 2346.07 378.031  12
   0   6  14 881.917 224.482  12
   0   7   0-715.742 314.568  15
   0   7   0-50.1271 173.924   5
   0   7   1 14066.3 1028.87  15
   0   7  -1 14308.9 1016.67   5
   0   7   1 14754.5 1044.75   5
   0   7  -1 14325.4 1033.36  15
   0   7   2 8079.07 788.806  15
   0   7  -2 8672.21 791.062   5
   0   7  -2 8655.16 823.152  15
   0   7  -3 15585.2 1051.80   5
   0   7   3 15959.6 1088.28  12
   0   7   3 15392.5 1087.21  15
   0   7  -3 16444.5 1120.55  10
   0   7  -3 14322.4 1037.60  15
   0   7   4 10937.3 923.955  12
   0   7   4 10676.5 925.306  15
   0   7  -4 9316.60 842.040  10
   0   7  -5 7939.66 780.568  10
   0   7   5 8546.49 816.095  12
   0   7   6 4661.53 627.697  12
   0   7  -6 4691.40 595.262  10
   0   7   7 1815.89 402.821  12
   0   7   8 2106.08 436.559  12
   0   7   9 4725.08 580.610  12
   0   7  10 513.220 228.154  12
   0   7  11 3500.08 451.277  12
   0   7  12 4999.15 478.138  12
   0   8   0 4217.79 593.769  15
   0   8   1 2575.57 524.708  15
   0   8  -1 779.808 309.639  15
   0   8   2 9133.40 879.061  15
   0   8  -2 8705.74 802.354  15
   0   8  -3 1189.33 353.050  15
   0   8  -4 10050.8 830.098  15
   0   8   4 10998.8 841.137  12
   0   8   5 2484.50 417.592  12
   0   8  -5 2050.80 384.516  15
   0   8  -6 2648.59 410.454  15
   0   8   6 3099.29 453.205  12
   0   8  -7 3926.99 471.397  15
   0   8   7 3514.53 455.399  12
   0   8   8 6964.44 611.356  12
   0   8  -8 7032.30 579.350  15
   0   8  -9 216.153 152.690  15
   0   8   9 650.918 220.653  12
   0   8  10 3452.50 363.807  12
   0   9   0 1611.72 393.727  15
   0   9  -1 3907.19 509.919  15
   0   9  -2 5978.37 574.425  15
   0   9  -3 2362.86 373.905  15
   0   9  -4 2839.91 388.276  15
   0   9  -5 3095.58 368.404  15
   0   9  -6 2053.44 279.396  15
   1  -4   0 9002.68 506.319   7
  -1  -3  12 19176.3 1128.17   6
  -1  -3  11 8839.31 749.220   6
  -1  -3  10 1110.74 305.917   6
  -1  -3   9 998.927 268.710   6
  -1  -3   8 6499.55 567.032   6
  -1  -3   7 18579.3 882.531   6
  -1  -3   6 33093.2 1106.80   6
  -1  -3   5 73514.7 1522.90   6
   1  -3  -4 11344.0 507.829   8
  -1  -3   4 11309.9 566.069   6
  -1  -3   3 34009.7 885.659   6
   1  -3  -1 37638.9 866.821   7
  -1  -3   1 36883.0 942.180   3
  -1  -3   0 2199.65 246.612   3
   1  -3   0 2741.54 213.883   3
   1  -3   0 2676.85 255.493   7
  -1  -3  -1 12150.4 546.072   2
   1  -3   5 19987.8 730.031   6
   1  -3   6 8572.41 536.242   6
   1  -3   7 4999.03 448.485   6
   1  -3   8 36271.2 1268.04   6
   1  -3   9 32872.8 1295.55   6
   1  -3  10 4125.69 495.071   6
   1  -3  11 37086.9 1496.09   6
   1  -3  12 33738.7 1474.71   6
  -1  -2  13 4770.88 582.376   6
  -1  -2  12 8344.31 750.178   6
  -1  -2  11 3746.26 498.609   6
  -1  -2  10 3327.70 450.822   6
  -1  -2   9 1224.66 292.668   6
  -1  -2   8 7488.29 590.057   6
  -1  -2   7 13708.5 729.001   6
  -1  -2   6 23243.7 879.261   6
   1  -2  -5 10989.0 499.961   8
  -1  -2   5 11151.2 580.707   6
   1  -2  -4 28820.0 854.829   2
   1  -2  -4 26755.9 725.221   8
  -1  -2   4 27629.6 801.952   6
   1  -2  -3 48061.4 1004.11   2
   1  -2  -3 49584.4 918.836   8
  -1  -2   3 49759.1 991.385   6
  -1  -2   0 52214.4 905.934   3
   1  -2   0 51917.3 682.811   3
  -1  -2  -1 24074.0 606.697   2
  -1  -2  -2 123116. 1492.72   2
   1  -2   3 9673.57 384.905   6
   1  -2   4 26192.8 720.738   6
   1  -2   5 124984. 1762.85   6
   1  -2   6 18324.5 753.162   6
   1  -2   7 15610.4 760.132   6
   1  -2   8 9387.43 639.710   6
   1  -2   9 2404.68 363.700   6
   1  -2  10 2784.54 415.675   6
   1  -2  11 13931.7 925.280   6
   1  -2  12 24210.2 1260.51   6
  -1  -1  16 489.343 201.950  11
  -1  -1  15 11080.4 841.756  11
  -1  -1  14 5301.00 615.044  11
  -1  -1  13 1827.85 398.794  11
  -1  -1  13 2115.94 395.462   6
  -1  -1  12 1896.65 391.594   6
  -1  -1  12 1780.98 350.735  11
  -1  -1  11 998.777 300.264   6
  -1  -1  10 328.595 200.224   6
  -1  -1   9 38739.1 1342.49   6
  -1  -1   8 18294.6 871.899   6
  -1  -1   7 13694.5 702.537   6
  -1  -1   6 6151.05 407.667   1
  -1  -1   6 6527.75 459.730   6
  -1  -1   5 291.121 107.955   1
  -1  -1   5 275.636 146.381   6
  -1  -1   4 80587.0 1136.74   1
   1  -1  -4 81299.0 1193.23   8
  -1  -1   4 84896.2 1304.83   6
   1  -1  -4 82441.0 1240.59   1
  -1  -1   3 17003.8 523.994   6
   1  -1  -2 102311. 1065.53   2
  -1  -1   0 186249. 1331.51   3
  -1  -1  -1 58956.9 727.947   2
  -1  -1  -2 54034.3 834.949   1
  -1  -1  -3 64331.2 1043.85   1
   1  -1   3 64930.8 958.679   6
   1  -1   4 49631.2 972.380   6
  -1  -1  -4 54678.7 1080.58   1
   1  -1   5 1328.86 208.325   1
   1  -1   5 1207.05 210.220   6
   1  -1   6 67259.8 1385.99   6
   1  -1   7 28201.8 990.223   6
   1  -1   8 25993.1 1035.77   6
   1  -1   9 15845.5 874.786   6
   1  -1  10 12327.2 823.442   6
   1  -1  11 2634.54 426.114   6
   1  -1  12 13337.4 935.722   6
   1  -1  13 4742.20 575.568   6
  -1   0  18 271.146 126.198  11
  -1   0  17 248.120 190.182  11
  -1   0  16 15706.2 982.539  11
  -1   0  15 315.990 247.647  11
  -1   0  14 571.190 252.045  11
  -1   0  13 8736.13 765.564   6
  -1   0  13 7745.89 761.053  11
  -1   0  12 633.632 276.605  11
  -1   0  12 876.885 268.037   6
  -1   0  11 7625.80 677.674   6
  -1   0  10 1533.94 317.026   6
  -1   0   9 23440.8 1026.67   6
  -1   0   8 20.0046 174.828   6
  -1   0   7 9523.93 564.984   6
  -1   0   6 10091.7 536.088   6
  -1   0   5 109210. 1555.16   6
  -1   0   4 14628.4 475.643   1
  -1   0   3 14631.6 398.731   1
   1   0  -3 12980.1 392.174   1
   1   0  -2 6439.26 211.482   1
  -1   0   1 160920. 633.768   2
   1   0   0 78802.3 552.089   3
   1   0   1 308.381 71.6863   1
   1   0   2 65311.3 836.695   1
   1   0   3 103300. 1254.71   1
   1   0   4 44890.2 945.072   1
   1   0   5 21831.8 722.265   6
   1   0   5 21488.4 730.478   1
   1   0   6 153.549 145.145   6
   1   0   7 34341.6 1087.86   6
   1   0   8 8197.56 594.082   6
   1   0   9 4134.81 470.166   6
   1   0  10 292.554 195.204   6
   1   0  11 393.397 234.566   6
   1   0  12 800.874 272.235  11
   1   0  12 581.028 229.908   6
   1   0  13 347.096 237.726  11
   1   0  13-186.602 163.907   6
   1   0  14 3206.10 492.900  11
   1   0  15 532.887 254.610  11
   1   0  16-110.583 162.292  11
   1   0  17 389.303 170.530  11
   1   0  17 89.9251 147.854  14
  -1   1  18 943.063 210.534  11
  -1   1  17 11965.5 785.924  11
  -1   1  16 900.910 290.184  11
  -1   1  15 10613.8 887.075  11
  -1   1  14 4791.28 622.446  11
  -1   1  13 2339.60 425.575   6
  -1   1  13 2277.43 446.093  11
  -1   1  12 2226.91 449.025  11
  -1   1  12 2425.65 412.278   6
  -1   1  11 1040.95 271.888   6
  -1   1  10 515.760 204.057   6
  -1   1   9 36456.4 1252.83   6
  -1   1   8 17403.3 805.578   6
  -1   1   7 14313.5 674.238   6
  -1   1   6 6084.03 407.734   6
  -1   1   5 521.425 136.799   6
  -1   1   5 182.088 112.023   2
  -1   1   4 78228.7 1175.74   2
  -1   1   3 14626.0 460.578   2
   1   1   1 57018.8 701.858   2
   1   1   2 56212.6 829.316   2
   1   1   3 60130.9 997.102   2
   1   1   4 53119.3 1001.34   6
   1   1   4 50979.0 1042.31   2
   1   1   5 1264.26 205.856   6
   1   1   5 1143.09 194.342   2
   1   1   6 64779.0 1355.94   6
   1   1   7 26791.9 962.368   6
   1   1   8 25307.0 1008.63   6
   1   1   9 15764.6 862.682   6
   1   1  10 11005.4 772.888   6
   1   1  11 3561.83 463.767   6
   1   1  12 13608.2 980.023  11
   1   1  12 14146.9 959.191   6
   1   1  13 5272.61 608.556   6
   1   1  13 5296.78 639.182  11
   1   1  14 15217.7 1056.47  11
   1   1  15 498.431 264.006  11
   1   1  16 585.574 250.317  11
   1   1  17 2422.13 344.851  11
  -1   2  18 6574.51 473.407  11
  -1   2  17 3250.28 424.710  11
  -1   2  16 4113.58 527.746  11
  -1   2  15 4773.58 608.409  11
  -1   2  14 5834.39 677.822  11
  -1   2  13 6153.82 690.354  11
  -1   2  12 8509.04 717.193   6
  -1   2  12 6916.59 719.552  11
  -1   2  11 3511.76 449.335   6
  -1   2  10 3217.50 402.025   6
  -1   2   9 1286.31 261.079   6
  -1   2   8 7191.26 519.830   6
  -1   2   7 13946.5 654.813   6
  -1   2   6 21523.6 735.774   6
  -1   2   5 11184.5 467.873   6
  -1   2   3 50056.1 791.728   3
  -1   2   2 163003. 1255.03   3
  -1   2   2 162959. 1662.92   5
  -1   2   1 73512.8 1047.98   5
  -1   2  -1 24590.2 618.619   5
   1   2   2 127450. 1515.57   3
   1   2   2 118630. 1567.35   5
   1   2   3 10839.5 488.267   3
   1   2   4 24985.2 796.677   2
   1   2   4 25589.2 739.048   6
   1   2   5 119520. 1750.87   6
   1   2   6 17746.0 737.202   6
   1   2   7 15787.4 749.473   6
   1   2   8 9567.77 642.411   6
   1   2   9 2730.26 380.061   6
   1   2  10 2396.12 385.474   6
   1   2  11 14044.1 990.477  11
   1   2  11 14310.4 943.602   6
   1   2  12 21201.6 1241.21  11
   1   2  13 4323.39 595.158  11
   1   2  14 1512.91 378.194  11
   1   2  15 2322.21 430.149  11
   1   2  16 1144.50 304.163  11
   1   2  17 2605.00 358.100  11
  -1   3  17 5929.48 496.750  11
  -1   3  16 2800.08 404.510  11
   1   3 -15 1080.39 276.107   9
  -1   3  15 2101.96 402.944  11
  -1   3  14 4076.91 557.056  11
  -1   3  13 8284.14 796.399  11
  -1   3  12 20500.5 1226.26  11
  -1   3  11 8169.48 770.407  11
   1   3  -4 11535.0 643.102   5
  -1   3   3 32527.0 967.939   5
   1   3  -3 33150.0 1014.58   5
  -1   3   2 62408.3 1269.40   5
   1   3  -2 58238.8 1281.23   5
  -1   3   1 37064.4 942.380   5
   1   3  -1 35484.4 965.389   5
  -1   3   0 2366.05 257.093   5
   1   3   0 2411.08 278.076   5
  -1   3  -1 11639.8 532.565   5
   1   3   1 11710.0 450.599   4
   1   3   1 12095.9 579.944   5
  -1   3  -2 184974. 2182.40   5
   1   3   2 185591. 1905.25   4
   1   3   2 184120. 2313.50   5
   1   3   3 46718.8 1223.86   5
   1   3   3 49694.8 1067.23   4
  -1   3  -3 50258.8 1202.33   5
   1   3   4 59070.2 1265.81   4
  -1   3  -4 60896.9 1405.46   5
   1   3   5 17958.1 785.313   4
   1   3  11 40444.5 1703.53  11
   1   3  12 37777.5 1668.80  11
   1   3  12 36072.5 1604.43   4
   1   3  13 4297.87 585.150  11
   1   3  14 1801.93 389.327  11
   1   3  15 3103.03 459.320  11
   1   3  16-156.264 128.219  12
   1   3  16 268.446 195.250  11
   1   3  17 133.589 116.329  14
  -1   4  16 980.965 246.755  12
  -1   4  16 1384.31 255.226  11
  -1   4  15 994.757 251.810  11
  -1   4  14 2359.12 415.917  11
   1   4 -14 2822.24 422.234   9
  -1   4  13 12992.2 936.202  11
   1   4 -13 12900.0 933.980   9
   1   4 -12 2427.75 454.809   9
  -1   4  12 2714.49 445.401  11
   1   4 -11 18812.5 1186.29   9
   1   4 -11 17966.7 1155.53   5
  -1   4  11 20654.7 1199.79  11
  -1   4  10 9925.43 816.758  11
   1   4 -10 9474.44 825.327   9
   1   4 -10 8608.69 794.233   5
   1   4  -9 12825.0 935.421   5
   1   4  -8 2314.16 411.457   5
   1   4  -7 12711.5 869.465   5
   1   4  -6 2878.66 406.707   5
   1   4  -5 4174.33 477.051   5
   1   4  -4 4737.66 480.014   5
  -1   4   3 63381.4 1564.00   5
   1   4  -3 60820.2 1585.99   5
   1   4  -2 22487.1 935.318   5
  -1   4   2 25051.3 956.744   5
  -1   4   1 4474.04 404.135   5
   1   4  -1 5217.09 459.336   5
   1   4   0 9447.54 612.772   5
  -1   4   0 8745.06 552.125   5
  -1   4  -1 15688.1 731.628   5
   1   4   1 14806.1 762.451   5
  -1   4  -2 47720.4 1288.10   5
   1   4   2 44911.6 1348.77   5
  -1   4  -3 83847.1 1794.99   5
   1   4   3 84895.5 1910.29   5
  -1   4  -4 4847.14 459.386   5
  -1   4  -5 30283.8 1171.77   5
  -1   4  -6 1845.08 326.115   5
  -1   4  -7 4168.85 496.126   5
  -1   4  -8 8163.79 714.766   5
  -1   4  -9 5674.67 623.262   5
   1   4   9 5159.22 592.708  11
   1   4  10 517.354 246.078  11
  -1   4 -10 614.660 237.278   5
   1   4  11 2979.95 493.797  11
   1   4  12 5877.32 672.165  11
   1   4  13 647.394 273.356  11
   1   4  14 1794.84 374.494  11
   1   4  14 2491.13 427.735  12
   1   4  15 2626.81 388.913  11
   1   4  15 2632.68 382.933  12
   1   4  16 1093.45 220.265  14
   1   4  16 975.124 198.264  12
  -1   5  15 45.9816 149.794  12
   1   5 -14 4823.96 480.129   9
  -1   5  14 4140.38 525.215  12
   1   5 -13 2767.77 412.360   9
   1   5 -12 746.366 254.518   9
   1   5 -11 1925.27 400.408   9
   1   5 -10 1727.58 373.638   9
   1   5  -9 1265.09 357.365   5
   1   5  -9 1029.61 315.093   9
   1   5  -8 2530.91 441.620   9
   1   5  -8 2634.30 456.039   5
   1   5  -7 3510.12 496.531   5
   1   5  -6 6196.16 631.061   5
   1   5  -5 4118.36 504.062   5
   1   5  -4 4959.69 544.742   5
   1   5  -3 13914.6 859.050   5
   1   5  -2 5479.49 550.610   5
  -1   5   2 6076.88 552.251   5
   1   5  -1 4379.84 500.519   5
  -1   5   1 5604.14 528.620   5
   1   5   0 3341.62 446.045   5
  -1   5   0 3240.21 409.231   5
  -1   5  -1 2777.30 373.627   5
   1   5   1 3333.31 440.458   5
   1   5   2 19218.5 1017.95   5
  -1   5  -2 19556.4 975.282   5
   1   5   3 343.704 215.393   5
  -1   5  -3 529.348 193.428   5
  -1   5  -4 3253.03 422.611   5
  -1   5  -5 6692.84 617.784   5
  -1   5  -6 1226.54 302.325   5
   1   5   7 14371.4 1022.43  12
  -1   5  -7 14534.1 953.103   5
   1   5   8 2968.96 503.800  12
  -1   5  -8 2449.81 429.571   5
   1   5   9 13571.3 1040.20  12
  -1   5  -9 14949.6 1018.93   5
   1   5  10 7578.07 798.675  12
   1   5  11 6669.48 744.983  12
   1   5  12-34.9368 218.718  12
   1   5  12-47.8063 150.484  11
   1   5  13 1405.34 310.072  11
   1   5  13 1099.37 330.368  12
   1   5  14 669.456 237.343  12
   1   5  15 3902.07 391.527  12
  -1   6  14 2950.81 371.580  12
  -1   6  13 3353.66 450.006  12
  -1   6  12 719.697 278.505  12
  -1   6  11 141.360 250.531  12
   1   6 -10 19456.4 1172.21   9
  -1   6  10 19169.4 1198.56  12
  -1   6   9 1401.98 367.647  12
   1   6  -9 1220.74 349.293   9
   1   6  -8 7289.12 720.095  10
   1   6  -8 7391.17 752.401   9
  -1   6   8 7373.74 759.929  12
  -1   6   7 1973.36 407.906  12
   1   6  -7 1761.66 375.833   5
   1   6  -7 2114.61 434.188   9
   1   6  -7 2243.89 419.305  10
  -1   6   6 1967.33 403.087  12
   1   6  -6 1653.28 362.973   5
   1   6  -6 1984.63 390.584  10
   1   6  -5 3446.95 534.350  13
  -1   6   5 3717.37 527.359  12
   1   6  -5 2927.45 470.566  10
   1   6  -5 3386.34 488.496   5
   1   6  -4 364.651 191.687  13
   1   6  -4 959.601 280.945   5
   1   6  -4 536.627 227.573  10
  -1   6   4 1053.93 349.423  15
   1   6  -3 13033.0 923.264   5
  -1   6   2 33254.3 1436.16   5
   1   6  -2 32159.1 1428.43   5
  -1   6   1 23345.6 1196.52   5
   1   6  -1 23263.9 1220.92   5
  -1   6   0 60386.2 1897.44   5
   1   6   0 57188.4 1913.31   5
  -1   6  -1 22362.2 1157.41   5
   1   6   1 18869.5 1106.25   5
   1   6   2 7269.17 698.345   5
  -1   6  -2 6937.69 654.683   5
  -1   6  -3 1024.20 269.761   5
   1   6   3 1733.04 370.351  15
   1   6   4 5365.15 624.242  15
   1   6   4 4841.26 601.596  12
  -1   6  -4 4389.37 537.696   5
  -1   6  -4 4437.02 561.513  10
   1   6   5 4726.94 600.008  12
  -1   6  -5 5533.43 612.079  10
  -1   6  -5 4912.80 578.920   5
   1   6   5 5176.38 631.100  15
  -1   6  -6 4152.81 533.682   5
   1   6   6 4832.66 631.152  12
   1   6   7 10380.8 919.243  12
  -1   6  -7 8823.49 777.224   5
   1   6   8 350.499 266.299  12
   1   6   9 23648.7 1349.03  12
   1   6  10 9909.86 880.183  12
   1   6  11 368.312 278.329  12
   1   6  12 816.695 266.011  12
   1   6  13 2256.18 370.589  12
   1   6  14 1157.74 230.011  12
  -1   7  12 442.120 170.286  12
  -1   7  11 490.277 218.436  12
  -1   7  10 3467.52 473.469  12
  -1   7   9 934.189 290.401  12
  -1   7   8 1603.12 355.346  12
   1   7  -8 1584.95 360.567  10
  -1   7   7 11263.1 904.428  12
   1   7  -7 12966.6 955.019  10
  -1   7   6 3657.89 527.914  12
   1   7  -6 3262.26 516.481  10
   1   7  -5 2332.29 452.352  10
  -1   7   5 2723.80 469.822  12
   1   7  -4 23863.4 1315.18  13
   1   7  -4 22885.9 1318.57  10
   1   7  -3 29427.7 1451.24  13
   1   7  -3 29475.1 1475.00   5
   1   7  -3 30789.9 1534.38  10
  -1   7   3 28790.8 1460.35  15
   1   7  -2 27770.0 1467.33  10
   1   7  -2 27778.4 1409.54  13
   1   7  -2 26259.7 1409.13  15
   1   7  -2 24808.7 1353.37   5
  -1   7   2 28299.9 1439.13  15
  -1   7   1 3457.92 526.181  15
   1   7  -1 3248.48 515.356   5
  -1   7   1 3455.45 510.611   5
   1   7  -1 3950.92 571.505  10
   1   7  -1 3767.14 549.995  15
  -1   7   0 1740.86 383.629   5
  -1   7   0 2412.20 441.428  15
   1   7   0 2848.91 473.883  12
   1   7   0 2632.39 464.950   5
   1   7   0 2520.24 457.168  15
   1   7   1 15725.2 1083.97  15
   1   7   1 16359.3 1102.20   5
  -1   7  -1 17676.9 1112.80   5
  -1   7  -1 16760.6 1108.86  15
   1   7   1 17798.0 1150.48  12
   1   7   2 12006.3 948.181  15
  -1   7  -2 11557.9 899.998   5
  -1   7  -2 12533.0 961.239  15
   1   7   2 12918.9 999.609  12
   1   7   3 2689.96 491.029  12
  -1   7  -3 2177.11 436.619  15
   1   7   3 3199.81 543.234  15
  -1   7  -4 9240.16 812.593  15
   1   7   4 10165.4 899.658  15
   1   7   4 8230.65 805.800  12
   1   7   5 4765.40 622.745  12
   1   7   6 7151.96 751.240  12
   1   7   7 7348.25 759.554  12
   1   7   8 390.430 230.442  12
   1   7   9 880.036 311.339  12
   1   7  10 8241.15 720.412  12
   1   7  11 1288.99 294.571  12
   1   7  12 472.562 187.955  12
   1   8 -10-219.855 135.954  15
  -1   8  10 30.8401 85.9567  12
   1   8  -9 1009.85 241.239  15
  -1   8   9 1016.16 240.828  12
  -1   8   8 564.362 191.743  12
   1   8  -8 910.383 238.364  15
   1   8  -7 4672.13 528.087  15
  -1   8   7 4844.06 523.567  12
   1   8  -6-675.688 269.499  15
   1   8  -5 4726.19 581.330  15
   1   8  -4 444.727 269.445  15
   1   8  -3 2.67050 269.109  15
   1   8  -2 779.595 294.784  15
  -1   8   2 1742.63 489.023  15
  -1   8   1 2353.75 509.325  15
   1   8  -1 1318.53 369.108  15
  -1   8   0 3146.91 531.486  15
   1   8   0 3239.73 528.759  15
  -1   8  -1 11759.6 915.675  15
   1   8   1 11970.5 946.016  15
   1   8   1 12022.6 908.895  12
   1   8   2 1241.29 491.641  15
   1   8   2 286.338 204.920  12
  -1   8  -2 820.125 289.762  15
  -1   8  -3-0.83693 204.188  15
   1   8   3-201.451 188.440  12
   1   8   4 2287.62 408.835  12
  -1   8  -4 1773.74 371.111  15
   1   8   5 7006.27 675.751  12
  -1   8  -5 6327.94 614.414  15
  -1   8  -6 1321.25 291.675  15
   1   8   6 1067.74 306.578  12
   1   8   7 4176.30 519.862  12
   1   8   8 294.477 155.770  12
   1   8   9 2234.31 332.229  12
   1   8  10 4825.51 424.321  12
   1   9  -6 781.099 196.936  15
   1   9  -5 2713.13 363.696  15
   1   9  -4 4133.34 455.320  15
   1   9  -3 1203.74 299.520  15
   1   9  -2 4015.28 493.558  15
   1   9  -1 2017.76 425.582  15
   1   9   0 2613.90 484.305  15
  -1   9  -1 5268.46 548.508  15
  -1   9  -2 1007.03 314.153  15
  -1   9  -3 2174.28 348.724  15
   1   9   4 3761.25 399.197  12
  -1   9  -4 4411.73 434.880  15
   1   9   5 338.540 144.933  12
  -1   9  -5 600.208 173.675  15
   1   9   6 13.6924 74.4806  12
   2  -6   5 2822.27 441.405   7
   2  -6   6 278.134 195.705   7
   2  -5   1 7547.15 586.962   7
   2  -5   2 934.866 246.094   7
   2  -5   3 1635.73 307.630   7
  -2  -4  11 19597.4 1118.15   6
  -2  -4  10 12563.7 887.458   6
  -2  -4   9 4471.64 514.730   6
  -2  -4   8 3946.76 483.726   6
  -2  -4   7 19750.0 989.306   6
  -2  -4   6 10964.6 705.502   6
  -2  -4   5 25112.3 1014.33   6
  -2  -4   4 18904.0 823.605   6
   2  -4  -1 9369.14 561.498   7
   2  -4   0 29996.3 1012.78   7
   2  -4   1 16171.0 772.817   7
  -2  -3  12 25850.3 1325.15   6
  -2  -3  11 1859.06 361.113   6
  -2  -3  10 4697.61 544.455   6
  -2  -3   9 2197.99 391.313   6
  -2  -3   8 1112.45 271.272   6
  -2  -3   7 3064.64 395.100   6
   2  -3  -6 41043.0 1185.26   8
  -2  -3   6 37882.2 1249.51   6
   2  -3  -5 3693.73 354.175   8
  -2  -3   5 3188.42 371.265   6
   2  -3  -4 33811.3 1002.04   8
  -2  -3   4 32532.3 1011.71   6
   2  -3  -1 6104.25 412.156   7
   2  -3   0 33579.9 960.915   7
  -2  -3   0 32730.4 840.620   2
  -2  -3  -1 72007.5 1308.92   2
  -2  -2  13 6655.63 686.159   6
  -2  -2  12-12.0298 161.283   6
  -2  -2  11 10951.2 837.791   6
  -2  -2  10 18852.4 1051.26   6
  -2  -2   9 3204.11 447.261   6
  -2  -2   8 13970.3 812.320   6
  -2  -2   7 36056.6 1218.03   6
  -2  -2   6 19482.2 862.199   6
   2  -2  -6 19874.6 796.992   8
  -2  -2   5 8195.91 429.782   1
   2  -2  -5 7741.24 481.922   8
  -2  -2   5 7637.78 507.149   6
   2  -2  -4 64562.6 1297.36   8
   2  -2  -4 70320.2 1322.71   2
   2  -2  -3 3495.47 287.554   2
  -2  -2   1 23954.1 695.231   3
   2  -2  -1 24880.8 701.271   7
   2  -2   0 58127.6 1078.73   7
  -2  -2   0 56538.5 860.799   2
  -2  -2  -1 31745.6 715.295   2
   2  -2   3 5442.42 306.066   6
  -2  -2  -3 5454.20 363.612   1
   2  -2   4 4832.89 330.624   6
   2  -2   5 23615.6 796.532   6
   2  -2   6 16378.0 733.559   6
   2  -2   7 12261.8 693.315   6
   2  -2   8 4889.71 477.294   6
   2  -2   9 7297.65 621.761   6
   2  -2  10 349.431 213.735   6
   2  -2  11 2806.71 431.897   6
   2  -2  12 631.949 249.549   6
  -2  -1  17 4697.97 463.138  11
  -2  -1  16 2413.85 382.600  11
  -2  -1  15 6466.84 667.682  11
  -2  -1  14 14160.2 1002.81  11
  -2  -1  13 4980.75 627.528  11
  -2  -1  13 6802.96 695.848   6
  -2  -1  12 3161.15 474.546   6
  -2  -1  12 3992.30 533.300  11
  -2  -1  11 14902.4 952.775   6
  -2  -1  10 5165.59 543.700   6
  -2  -1   9 35942.9 1338.50   6
  -2  -1   8 18140.0 894.062   6
  -2  -1   7 11750.0 680.648   6
  -2  -1   6 15918.2 607.609   1
  -2  -1   6 15866.5 720.594   6
  -2  -1   5 5761.08 328.551   1
  -2  -1   5 5191.36 425.875   6
   2  -1  -5 4938.44 372.134   8
   2  -1  -5 5178.56 355.841   1
  -2  -1   4 37760.9 709.371   1
   2  -1  -4 35908.6 829.447   1
   2  -1  -4 38650.3 931.012   8
  -2  -1   3 2060.99 143.826   1
   2  -1  -3 2823.29 255.127   8
   2  -1  -2 176845. 1409.28   2
  -2  -1   1 271747. 985.903   2
  -2  -1   1 267806. 1892.63   3
  -2  -1   0 37496.9 471.676   1
  -2  -1   0 35743.1 701.125   3
  -2  -1  -1 15888.4 399.027   1
  -2  -1  -2 183649. 1618.95   1
  -2  -1  -3 61973.2 1084.32   1
   2  -1   3 63709.0 1037.76   6
   2  -1   4 23959.9 725.701   6
  -2  -1  -4 27907.8 817.398   1
   2  -1   5 16191.6 655.670   6
   2  -1   6 94625.9 1716.30   6
   2  -1   7 54646.9 1425.78   6
   2  -1   8 8213.67 605.886   6
   2  -1   9 5438.43 532.956   6
   2  -1  10 21087.0 1082.29   6
   2  -1  11 1622.62 331.259   6
   2  -1  12 548.293 243.019   6
   2  -1  15 4005.81 497.774  14
  -2   0  18 3617.65 357.897  11
  -2   0  17 17636.3 930.497  11
  -2   0  16 1295.95 324.621  11
  -2   0  15 12449.9 942.009  11
  -2   0  14 4598.10 611.313  11
  -2   0  13 323.654 216.222  11
  -2   0  13 547.105 247.907   6
  -2   0  12 1054.92 296.249   6
  -2   0  12 971.128 296.546  11
  -2   0  11 22269.1 1126.74   6
  -2   0  10 14992.2 887.161   6
  -2   0   9 8273.08 634.344   6
  -2   0   8 44474.6 1330.14   6
  -2   0   7 26286.6 954.231   6
  -2   0   6 6171.09 387.724   2
  -2   0   6 6643.68 455.655   6
  -2   0   5 63243.0 1238.25   6
  -2   0   5 63745.0 1068.80   2
  -2   0   4 10971.5 475.906   6
   2   0  -4 10579.6 482.257   8
   2   0  -4 10310.6 387.945   1
  -2   0   4 11169.5 387.088   2
  -2   0   3 84966.1 852.663   2
   2   0  -3 83738.8 888.684   1
   2   0  -2 9908.03 230.717   1
   2   0   0 5121.71 206.901   3
   2   0   1 2911.90 172.510   1
   2   0   2 372695. 2215.44   1
   2   0   3 255114. 2149.07   6
   2   0   3 247502. 2090.84   1
   2   0   4 359.158 117.608   1
   2   0   4 332.380 142.088   6
   2   0   5 46806.6 1109.08   6
   2   0   6 40354.5 1121.34   6
   2   0   7 85.0111 152.130   6
   2   0   8 162.190 205.816   6
   2   0   9 54.3876 172.804   6
   2   0  10 2889.18 437.085   6
   2   0  11 4585.46 551.057   6
   2   0  12 1419.59 342.125  11
   2   0  12 1286.81 326.757   6
   2   0  13 11551.7 907.895  11
   2   0  14 19103.3 1145.81  11
   2   0  15 457.777 214.509  11
   2   0  16 556.722 234.709  14
   2   0  16 849.565 243.525  11
   2   0  17 1451.42 262.426  14
  -2   1  18 4969.32 435.292  11
  -2   1  17 3796.19 465.906  11
  -2   1  16 3225.19 492.660  11
  -2   1  15 4664.08 607.739  11
  -2   1  14 12652.8 986.111  11
  -2   1  13 5295.68 605.101   6
  -2   1  13 5537.77 667.446  11
  -2   1  12 3599.21 488.253   6
  -2   1  12 3538.92 527.975  11
  -2   1  11 15074.3 927.794   6
  -2   1  10 4478.20 492.964   6
  -2   1   9 36895.0 1261.09   6
  -2   1   8 17743.4 820.032   6
  -2   1   7 12204.5 633.732   6
  -2   1   6 15731.3 636.172   2
  -2   1   6 17667.3 698.575   6
  -2   1   5 4634.12 324.194   2
  -2   1   5 5064.96 346.598   6
   2   1   0 38099.7 713.830   3
   2   1   1 16522.1 400.222   2
   2   1   1 17212.4 509.819   3
   2   1   2 181839. 1586.46   2
   2   1   3 59480.8 1059.70   2
   2   1   4 25102.3 774.564   6
   2   1   4 25495.8 776.855   2
   2   1   5 13810.8 624.158   6
   2   1   6 94416.8 1742.95   6
   2   1   7 51220.4 1401.99   6
   2   1   8 8436.69 615.966   6
   2   1   9 6176.55 571.051   6
   2   1  10 20318.6 1078.21   6
   2   1  11 1153.11 323.866   6
   2   1  11 1847.57 394.293  11
   2   1  12 468.602 253.324  11
   2   1  12 569.579 231.709   6
   2   1  13 2156.48 445.220  11
   2   1  14 779.632 276.145  11
   2   1  15 3110.20 480.981  11
   2   1  16 2317.92 385.345  11
   2   1  17 551.169 200.978  14
  -2   2  18 1901.29 276.521  11
  -2   2  17 3090.57 412.111  11
   2   2 -17 2488.12 335.423   9
  -2   2  16 1440.63 357.867  11
  -2   2  15 3283.85 527.052  11
  -2   2  14 2725.32 470.993  11
  -2   2  13 6881.77 724.569  11
  -2   2  12 39.0341 146.719  11
  -2   2   9 2430.32 328.583   6
  -2   2   8 13561.1 703.084   6
  -2   2   7 35830.1 1035.52   6
  -2   2   6 19494.8 691.828   6
  -2   2   3 3837.11 169.141   3
   2   2  -2 5775.36 367.737   5
   2   2  -2 6757.21 379.932   4
   2   2  -1 24661.4 684.467   4
   2   2  -1 24168.0 688.096   5
   2   2   0 56641.4 1037.26   5
   2   2   0 57130.0 1023.94   4
   2   2   1 32970.0 808.806   4
   2   2   1 31606.2 801.930   5
   2   2   1 32336.7 827.773   3
  -2   2  -2 11008.5 445.614   5
   2   2   2 10452.2 486.716   4
   2   2   2 11257.8 510.316   3
   2   2   2 11114.1 511.196   5
   2   2   3 5735.56 386.026   4
   2   2   4 5538.81 418.437   4
   2   2  11 3399.94 506.880  11
   2   2  12 831.760 311.238  11
   2   2  13 1418.37 374.269  11
   2   2  14 1692.00 397.825  11
   2   2  15 460.072 268.312  11
   2   2  16 1291.86 307.437  11
   2   2  17 882.749 226.008  14
  -2   3  17 6797.94 529.576  11
   2   3 -17 6854.66 478.699   9
   2   3 -16 635.576 214.199   9
  -2   3  16 471.506 225.561  11
  -2   3  15 11862.6 876.133  11
  -2   3  14 26493.5 1363.25  11
  -2   3  13 52591.5 1951.10  11
  -2   3  12 27148.0 1405.92  11
  -2   3  11 1878.72 380.613  11
   2   3  -5 3123.59 375.334   5
   2   3  -4 31474.4 1067.20   5
   2   3  -3 11690.5 628.834   5
  -2   3   2 11224.1 529.385   5
   2   3  -2 10236.0 560.272   5
   2   3  -2 10217.7 523.086   4
   2   3  -1 5087.69 394.139   5
   2   3  -1 5654.94 383.951   4
  -2   3   1 5584.62 366.044   5
   2   3   0 32493.5 956.926   5
  -2   3   0 35222.1 876.843   5
   2   3   0 34881.0 909.066   4
  -2   3  -1 74737.4 1289.69   5
   2   3   1 73878.1 1339.41   4
   2   3   1 72103.5 1454.15   5
   2   3   2 93409.0 1580.49   4
  -2   3  -2 97279.8 1545.50   5
   2   3   2 97519.0 1751.23   5
   2   3   3 26664.1 881.656   4
  -2   3  -3 27802.1 887.417   5
   2   3   3 26260.0 953.999   5
  -2   3  -4 11595.2 621.404   5
   2   3   4 10521.0 595.893   4
   2   3   5 3291.19 371.585   4
   2   3   6 8954.98 641.313   4
   2   3   7 13762.0 818.834   4
   2   3   8 1892.54 353.994   4
   2   3   9 749.016 276.616   4
   2   3  10 45362.9 1717.03   4
   2   3  10 46176.0 1795.70  11
   2   3  11 27484.2 1419.36  11
   2   3  11 28358.7 1400.21   4
   2   3  12 286.195 215.870  11
   2   3  13 1465.36 370.334  11
   2   3  14 4318.91 522.302  12
   2   3  14 3833.59 558.030  11
   2   3  15 1008.20 287.334  11
   2   3  16 733.376 219.175  14
  -2   4  16 2385.61 321.573  11
   2   4 -16 1982.05 288.282   9
  -2   4  15 587.327 235.601  11
   2   4 -15 932.889 255.622   9
  -2   4  14 6746.88 645.666  11
   2   4 -14 7537.79 695.769   9
   2   4 -13 9772.68 848.502   9
  -2   4  13 10615.8 839.564  11
  -2   4  12 24490.2 1296.13  11
   2   4 -12 24522.3 1371.02   9
   2   4 -11 20127.1 1235.61   5
  -2   4  11 20325.7 1177.66  11
   2   4 -10 12444.9 958.946   5
   2   4  -9 5033.30 604.677   5
   2   4  -8 3986.56 530.290   5
   2   4  -7 19486.5 1073.67   5
   2   4  -6 10355.4 753.266   5
   2   4  -5 23769.9 1098.11   5
   2   4  -4 16901.9 885.978   5
   2   4  -3 4916.76 480.778   5
   2   4  -2 38400.4 1255.33   5
  -2   4   2 43688.4 1232.04   5
  -2   4   1 9896.31 582.380   5
   2   4  -1 7926.84 579.609   5
   2   4   0 29372.8 1084.86   5
  -2   4   0 30175.7 992.440   5
   2   4   1 17612.3 853.830   5
  -2   4  -1 17587.7 763.676   5
  -2   4  -2 5712.47 450.979   5
   2   4   2 5348.77 501.857   5
   2   4   3 36677.1 1298.87   5
  -2   4  -3 41842.5 1240.29   5
  -2   4  -4 12111.5 706.458   5
  -2   4  -5 19300.9 930.342   5
  -2   4  -6 5396.18 520.512   5
  -2   4  -7 9317.55 714.654   5
  -2   4  -8 36083.7 1473.33   5
   2   4   9 10999.4 873.514  11
  -2   4  -9 10264.1 812.446   5
   2   4  10 17512.3 1127.12  11
   2   4  11 5769.51 668.427  11
   2   4  12 321.055 218.853  12
   2   4  12 435.881 238.422  11
   2   4  13 1085.79 301.083  12
   2   4  13 1126.36 326.755  11
   2   4  14 262.066 207.127  11
   2   4  14 178.551 160.733  12
   2   4  15 1642.69 290.253  14
   2   4  15 1077.88 221.605  12
  -2   4 -16 3174.65 343.467  16
   2   5 -15 644.068 177.435   9
  -2   5  15 581.699 210.309  12
   2   5 -14 904.308 241.309   9
   2   5 -13 1585.83 333.851   9
   2   5 -12 2181.68 427.638   9
   2   5 -11 1551.07 375.584   9
   2   5 -10 7564.64 771.845   9
   2   5  -9 7566.98 737.306  10
   2   5  -9 6612.06 705.914   9
   2   5  -9 6105.42 674.822   5
   2   5  -8 4895.22 600.085  10
   2   5  -8 4259.41 571.535   9
   2   5  -8 4571.25 579.385   5
   2   5  -7 912.797 286.446   5
   2   5  -7 736.077 255.292   9
   2   5  -6 432.855 216.642   5
   2   5  -5 2446.86 397.075   5
   2   5  -4 5291.34 559.269   5
   2   5  -3 9507.39 729.791   5
   2   5  -2 8886.16 715.300   5
  -2   5   2 9536.30 677.189   5
  -2   5   1 1466.19 269.225   5
   2   5  -1 1717.34 336.600   5
   2   5   0 2249.59 385.053   5
  -2   5   0 1684.80 294.309   5
  -2   5  -1 6785.33 557.139   5
   2   5   1 6624.78 613.253   5
   2   5   2 510.943 236.838   5
  -2   5  -2 1197.06 250.119   5
   2   5   3 1731.64 369.826   5
  -2   5  -3 2082.05 328.183   5
  -2   5  -4 2524.00 377.387   5
  -2   5  -5 886.170 237.055   5
  -2   5  -6 10885.3 788.094   5
   2   5   7 1650.31 383.317  12
   2   5   8 27877.6 1466.43  12
   2   5   9 1104.53 371.379  12
   2   5  10 899.475 271.650  11
   2   5  10 279.785 223.243  12
   2   5  11 3216.42 528.622  12
   2   5  11 3556.92 512.572  11
   2   5  12 3308.35 501.481  12
   2   5  13 467.780 218.164  12
   2   5  14 14236.3 795.938  12
  -2   6  14 30.4838 102.087  12
  -2   6  13 1972.57 346.958  12
  -2   6  12 3622.08 496.225  12
   2   6 -12 3372.45 453.520   9
  -2   6  11 10244.6 845.294  12
   2   6 -11 8912.75 773.065   9
   2   6 -10 176.564 214.392   9
  -2   6  10 161.659 202.971  12
  -2   6   9 252.798 223.731  12
   2   6  -9 318.157 250.398   9
   2   6  -9 513.487 220.854  10
   2   6  -8 2730.76 451.417  10
   2   6  -8 2686.56 482.977   9
  -2   6   8 3412.84 527.636  12
   2   6  -7 1619.90 390.881   9
   2   6  -7 1494.65 364.715   5
  -2   6   7 2375.24 441.280  12
   2   6  -7 1718.07 386.226  10
   2   6  -6 9170.67 854.611  13
   2   6  -6 7485.86 737.891   5
   2   6  -6 9632.68 849.674  10
   2   6  -6 8698.98 812.524   9
   2   6  -5 8153.45 781.821  13
   2   6  -5 9104.73 800.751   5
   2   6  -5 8850.62 810.707  10
   2   6  -4 2413.26 425.834   5
   2   6  -4 1975.57 406.724  10
   2   6  -4 2470.14 426.760  12
   2   6  -4 1944.39 410.948  13
  -2   6   4 2973.78 481.057  15
   2   6  -3 9818.79 844.521  13
   2   6  -3 9258.92 789.987   5
  -2   6   3 9838.87 814.398  15
   2   6  -3 8472.89 779.738  10
   2   6  -3 8925.72 793.453  12
   2   6  -2 4292.93 549.941   5
  -2   6   1 11517.1 818.890   5
   2   6  -1 9698.46 807.486   5
   2   6   0 5248.10 603.467   5
   2   6   1 21182.4 1201.36   5
   2   6   2 3570.09 519.262  12
   2   6   2 4156.79 548.204   5
   2   6   2 3919.02 527.986  15
   2   6   3 6163.19 664.407  15
   2   6   3 6947.36 723.174  12
   2   6   4 7599.29 746.565  15
   2   6   4 6474.81 720.137  12
   2   6   5 3017.37 507.620  12
   2   6   5 3906.25 563.287  15
   2   6   6 43.8977 144.856  12
   2   6   7 6811.64 761.342  12
   2   6   8 4816.28 639.332  12
   2   6   9 5084.16 648.329  12
   2   6  10 1417.77 377.962  12
   2   6  11 1068.52 331.713  12
  -2   6 -11 290.748 196.284  16
   2   6  12 661.221 239.547  12
  -2   6 -12 1360.25 274.016  16
  -2   6 -13 2379.52 300.652  16
   2   6  13 2625.30 353.866  12
  -2   7  12 49.0041 102.274  12
  -2   7  11 2364.00 360.481  12
  -2   7  10 2420.28 390.040  12
   2   7  -9 2227.71 374.060  10
  -2   7   9 1897.51 358.077  12
  -2   7   8 4276.00 549.097  12
   2   7  -8 4321.89 547.624  10
   2   7  -7 342.263 214.622  10
   2   7  -6 3377.03 527.630  10
   2   7  -5 3069.45 514.687  10
   2   7  -5 4098.51 623.257  13
   2   7  -4 8914.68 849.167  13
   2   7  -4 9108.85 857.704  10
   2   7  -3 13794.4 1037.22  13
   2   7  -3 13842.5 1042.21  10
  -2   7   3 13711.1 1023.56  15
   2   7  -2 37536.7 1668.01  15
   2   7  -2 39201.1 1708.68  12
  -2   7   2 39091.3 1677.93  15
   2   7  -2 37716.3 1700.55  13
   2   7  -2 37716.7 1703.51  10
   2   7  -1 1181.05 343.655  10
  -2   7   1 1176.74 384.547  15
   2   7  -1 1206.05 320.998  13
   2   7  -1 937.267 295.416  12
   2   7  -1 353.095 243.782  15
   2   7  -1 952.697 326.252   5
   2   7   0 25358.9 1380.22  15
   2   7   0 26561.1 1435.04  12
   2   7   0 25497.9 1398.32  10
  -2   7   0 27625.9 1403.05  15
   2   7   0 29191.8 1473.36   5
   2   7   1 27088.8 1423.88   5
  -2   7  -1 27488.5 1387.94  15
   2   7   1 27735.3 1423.86  15
   2   7   1 31003.3 1537.66  12
   2   7   2 2820.46 484.307  15
   2   7   2 2493.57 471.636  12
  -2   7  -2 2793.20 456.608  15
  -2   7  -3 4270.50 552.301  15
   2   7   3 3389.52 544.545  12
   2   7   3 4728.74 627.682  15
   2   7   4 1260.12 363.868  12
  -2   7  -4 1325.24 323.675  15
   2   7   5 6457.36 723.183  12
   2   7   6 5013.85 638.140  12
   2   7   7 2500.77 464.895  12
   2   7   8 330.334 271.012  12
   2   7   9 3228.79 476.048  12
   2   7  10 2503.26 396.139  12
   2   7  11 2167.83 338.448  12
   2   7  12 6873.74 495.886  12
   2   8 -10 201.990 142.822  15
   2   8  -9-35.8738 207.640  15
   2   8  -8 3487.89 439.106  15
   2   8  -7 162.424 197.074  15
   2   8  -6 2242.07 399.805  15
   2   8  -5 3383.23 500.962  15
   2   8  -4 4887.29 595.201  15
   2   8  -3 1837.96 397.372  13
   2   8  -3 577.745 284.768  15
   2   8  -2 820.625 276.040  13
   2   8  -2 1150.92 325.326  15
   2   8  -2 1596.66 331.245  12
   2   8  -1 11067.4 890.510  15
   2   8  -1 13699.9 959.497  13
  -2   8   1 13461.3 970.624  15
   2   8  -1 13501.0 964.645  12
   2   8   0 4724.36 612.345  15
   2   8   0 3541.26 526.216  13
   2   8   0 4035.89 553.385  12
  -2   8   0 4479.78 590.550  15
   2   8   1 6126.46 683.788  15
  -2   8  -1 6171.22 648.134  15
   2   8   1 5816.72 634.110  13
   2   8   1 5922.86 650.750  12
   2   8   2 4115.96 607.091  15
   2   8   2 3371.24 481.056  13
   2   8   2 3508.60 513.676  12
  -2   8  -2 3404.58 493.927  15
   2   8   3 509.955 232.458  12
   2   8   3 566.479 230.118  13
  -2   8  -3 645.396 260.627  15
   2   8   4 9404.78 800.730  12
  -2   8  -4 9877.01 741.155  15
   2   8   5 1385.04 348.086  12
   2   8   6 3122.04 447.056  12
   2   8   7 2058.68 365.373  12
   2   8   8 1117.84 267.488  12
   2   8   9 5311.00 481.738  12
   2   9  -6 1831.61 280.352  15
   2   9  -5 761.298 219.194  15
   2   9  -4 2738.29 375.443  15
   2   9  -3 879.545 275.217  15
   2   9  -2 2175.95 367.322  15
   2   9  -1 8080.47 671.322  15
   2   9   0 1250.41 354.447  15
   2   9   1 306.674 169.782  12
   2   9   2 117.083 141.313  12
   2   9   3 1052.90 251.363  12
   2   9   4 203.042 122.919  12
   2   9   5 34.1705 122.041  12
   3  -6   3 7020.91 672.683   7
   3  -6   4 3630.21 490.816   7
   3  -6   5 28104.9 1378.49   7
   3  -5   0 43983.9 1466.83   7
   3  -5   1 7128.85 613.822   7
   3  -5   2 13113.7 848.981   7
   3  -5   3 13629.9 892.708   7
   3  -5   4 4235.63 531.503   7
   3  -5   5 14403.9 972.156   7
  -3  -4  10 1007.18 287.539   6
  -3  -4   9 1858.26 387.046   6
  -3  -4   8 6948.03 658.151   6
  -3  -4   7 5356.68 555.615   6
  -3  -4   6 17292.9 954.418   6
  -3  -4   5 2733.71 371.868   6
   3  -4  -5 2772.06 369.725   8
   3  -4  -1 17124.8 840.710   7
   3  -4   0 35687.4 1212.67   7
   3  -4   1 3098.95 391.879   7
   3  -4   2 25101.9 1063.91   7
  -3  -3  12 54101.7 1925.56   6
  -3  -3  11 3285.99 491.450   6
  -3  -3  10 601.664 260.630   6
  -3  -3   9 2643.83 416.365   6
  -3  -3   8 16656.9 962.513   6
  -3  -3   7 2697.26 421.512   6
   3  -3  -7 2448.42 349.934   8
   3  -3  -6 38759.2 1274.46   8
  -3  -3   6 38779.4 1310.19   6
   3  -3  -5 35660.1 1192.67   8
  -3  -3   5 31868.3 1131.99   6
   3  -3  -1 7547.75 512.086   7
   3  -3   0 9082.16 562.608   7
   3  -3   1 40363.8 1182.56   7
  -3  -2  12 992.579 309.524   6
  -3  -2  11 1010.61 320.168   6
  -3  -2  10 1810.29 374.955   6
  -3  -2   9 1053.83 297.890   6
  -3  -2   8 12028.2 795.432   6
  -3  -2   7 11007.6 720.785   6
  -3  -2   6 2673.04 359.180   6
   3  -2  -6 2613.94 346.664   8
   3  -2  -5 53807.8 1365.27   8
   3  -2  -4 8734.45 543.559   8
   3  -2  -4 9498.71 496.802   2
   3  -2  -3 95915.3 1461.47   2
  -3  -2   2 7395.37 256.071   2
  -3  -2   2 10278.8 513.839   3
   3  -2  -1 13633.6 602.204   7
  -3  -2   1 14102.1 376.688   2
  -3  -2   1 13958.6 588.306   3
   3  -2   0 66665.9 1318.97   7
  -3  -2  -1 121299. 1370.36   1
   3  -2   1 116284. 1803.55   7
  -3  -2  -2 9384.47 438.625   1
  -3  -2  -3 4602.46 343.612   1
   3  -2   4 13684.5 588.533   6
   3  -2   5 15131.9 678.333   6
   3  -2   6 1904.27 279.399   6
   3  -2   7 36628.0 1229.34   6
   3  -2   8 17994.2 928.306   6
   3  -2   9 51415.5 1662.04   6
   3  -2  10 31170.4 1373.42   6
   3  -2  11 2305.87 423.434   6
  -3  -1  17 3821.89 424.674  11
  -3  -1  16 944.466 266.737  11
  -3  -1  15 14692.7 994.790  11
  -3  -1  14 3099.68 495.938  11
  -3  -1  13 3409.50 525.730  11
  -3  -1  13 3032.24 469.105   6
  -3  -1  12 4787.89 598.354  11
  -3  -1  12 3938.54 538.232   6
  -3  -1  11 9226.67 762.626   6
  -3  -1  10 6068.60 613.352   6
  -3  -1   9 4985.10 537.048   6
  -3  -1   8 368.030 222.053   6
  -3  -1   7 7990.04 590.825   6
   3  -1  -6 18954.7 814.562   8
  -3  -1   6 18094.0 812.919   6
   3  -1  -5 6723.52 475.042   8
   3  -1  -5 7233.34 401.508   1
   3  -1  -4 17868.7 709.406   8
  -3  -1   3 69982.2 457.986   2
   3  -1  -2 273167. 2062.30   4
  -3  -1   2 271809. 2176.98   3
  -3  -1   1 88190.6 1234.06   3
   3  -1   0 73665.3 666.735   3
   3  -1   0 74090.7 1222.61   7
   3  -1   1 17592.9 615.023   7
   3  -1   1 18411.0 534.255   4
   3  -1   2 14662.0 520.557   4
   3  -1   4 19135.0 708.005   6
   3  -1   5 263547. 2832.64   6
   3  -1   6 12399.8 669.623   6
   3  -1   7 22275.5 960.405   6
   3  -1   8 22041.6 1020.48   6
   3  -1   9 4568.95 509.486   6
   3  -1  10 2731.49 419.547   6
   3  -1  11 4828.88 586.838   6
   3  -1  14 6504.68 668.036  14
   3  -1  15 3453.42 437.908  14
  -3   0  18 1251.95 232.600  11
  -3   0  17 1395.47 301.591  11
  -3   0  16 349.956 228.134  11
  -3   0  15 779.514 291.208  11
  -3   0  14 466.677 267.126  11
  -3   0  13 21217.9 1264.55  11
  -3   0  13 21897.1 1223.69   6
  -3   0  12 15038.2 988.078   6
  -3   0  12 15305.2 1066.27  11
  -3   0  11 383.713 214.045   6
  -3   0  10 12926.0 843.420   6
  -3   0   9 39878.4 1389.34   6
  -3   0   8 7851.47 600.623   6
  -3   0   7 3819.58 400.222   6
  -3   0   6 3046.31 338.327   6
  -3   0   5 129547. 1392.76   2
   3   0  -5 126695. 1923.14   8
   3   0  -4 621.821 176.918   8
   3   0  -3 113050. 884.151   1
   3   0  -3 111014. 1598.35   8
   3   0  -2 999999. 4288.20   4
   3   0  -2 996239. 4391.60   8
   3   0  -1 3851.85 271.670   4
   3   0   0 17212.0 359.104   1
   3   0   0 17979.4 565.993   4
   3   0   0 18546.9 467.101   3
   3   0   1 3126.07 226.463   3
   3   0   1 3549.77 275.066   4
   3   0   1 2874.36 192.053   1
   3   0   2 1007.05 183.284   4
   3   0   2 1015.96 147.808   1
   3   0   3 392.289 127.602   1
   3   0   3 528.559 164.332   4
   3   0   4 24344.1 793.998   1
   3   0   5 76187.4 1542.88   6
   3   0   6 39522.2 1200.11   6
   3   0   7 20424.2 935.763   6
   3   0   8 22984.4 1066.21   6
   3   0   9 6245.74 595.351   6
   3   0  10 21935.0 1143.69   6
   3   0  11 19795.0 1152.98  11
   3   0  12 2858.46 495.945  11
   3   0  13 691.304 248.016  11
   3   0  14 6872.92 680.122  11
   3   0  15 433.324 241.067  14
   3   0  15 383.504 209.140  11
   3   0  16 2865.36 386.363  14
  -3   1  18 671.235 197.810  11
  -3   1  17 3148.88 430.934  11
  -3   1  16 1335.09 324.739  11
  -3   1  15 13998.6 1004.68  11
  -3   1  14 2784.10 509.492  11
  -3   1  13 5108.69 581.969   6
  -3   1  13 4526.66 624.579  11
  -3   1  12 4389.82 530.952   6
  -3   1  12 4483.54 593.194  11
  -3   1  11 8910.01 717.750   6
  -3   1  10 6369.86 582.716   6
  -3   1   9 4968.62 486.127   6
  -3   1   8 474.049 195.400   6
  -3   1   7 7469.95 520.202   6
  -3   1   6 16963.1 723.708   6
  -3   1   5 7276.08 439.907   6
  -3   1   4 18525.2 624.034   6
   3   1  -3 67624.0 1290.23   4
   3   1  -2 271911. 2453.06   4
   3   1  -1 89466.2 1349.83   4
   3   1   0 74963.7 1244.67   4
   3   1   1 17109.9 619.554   4
   3   1   1 17603.5 434.995   2
   3   1   1 18527.9 600.791   3
   3   1   2 14872.4 585.408   3
   3   1   2 15086.1 488.454   2
   3   1   2 16592.2 642.293   4
   3   1   3 43592.2 1092.39   4
   3   1   3 42090.4 940.100   2
   3   1   4 20611.5 800.997   4
   3   1   4 19067.8 717.418   2
   3   1  11 5682.63 650.472  11
   3   1  12 18835.7 1183.52  11
   3   1  12 16218.8 1102.92   4
   3   1  13 17889.0 1147.00  11
   3   1  14 6208.81 665.552  11
   3   1  15 3898.46 518.591  14
   3   1  15 3481.46 476.191  11
   3   1  16 1367.06 309.620  14
   3   1  17 127.878 114.012  14
  -3   2  18 441.702 156.976  11
  -3   2  17 1110.99 258.950  11
  -3   2  16 1329.82 320.873  11
  -3   2  15 11671.5 905.468  11
  -3   2  14 15790.7 1080.33  11
  -3   2  13 9308.49 861.323  11
  -3   2  12 1498.76 358.817  11
  -3   2  11 1795.40 381.832  11
   3   2  -4 9749.26 544.236   5
   3   2  -3 89841.3 1596.81   4
   3   2  -3 92179.1 1539.56   5
   3   2  -2 7224.53 447.168   4
   3   2  -2 7187.61 412.059   5
   3   2  -1 14113.6 550.004   5
   3   2  -1 14281.3 604.517   4
   3   2   0 63666.0 1259.80   4
   3   2   0 64052.8 1166.64   5
   3   2   1 121447. 1680.37   5
   3   2   1 118769. 1768.54   4
   3   2   2 9380.07 494.312   5
   3   2   2 9535.47 528.361   4
   3   2   3 4517.98 386.610   4
   3   2   4 13206.8 680.528   4
   3   2   5 16225.2 811.255   4
   3   2   6 2150.22 348.156   4
   3   2   7 35364.2 1340.61   4
   3   2   8 17239.4 975.931   4
   3   2   9 52779.5 1808.37   4
   3   2  10 32401.4 1460.11   4
   3   2  10 31738.0 1494.98  11
   3   2  11 2003.85 413.333   4
   3   2  11 1261.19 348.658  11
   3   2  12 3881.03 574.051  11
   3   2  13 903.427 333.879  11
   3   2  14 6911.92 711.464  11
   3   2  15 3186.63 455.193  14
   3   2  15 4216.93 510.990  11
   3   2  16 3844.70 438.061  14
   3   3 -17 4554.26 411.096   9
  -3   3  17 4740.51 426.771  11
  -3   3  16 4546.95 493.156  11
   3   3 -16 4675.45 504.901   9
  -3   3  15 3371.71 472.693  11
  -3   3  14 2540.95 456.772  11
  -3   3  13 35534.3 1595.23  11
  -3   3  12 55747.0 2005.97  11
  -3   3  11 2945.22 470.897  11
   3   3  -7 2810.00 406.248   5
   3   3  -6 36715.0 1312.58   5
   3   3  -5 34151.5 1185.06   5
   3   3  -4 55256.1 1423.56   5
   3   3  -3 49212.8 1287.69   5
   3   3  -3 51505.6 1324.78   4
   3   3  -2 31100.5 997.386   5
   3   3  -2 33746.4 1039.98   4
   3   3  -1 6738.04 470.105   5
   3   3  -1 7049.82 483.269   4
   3   3   0 8285.94 516.181   4
   3   3   0 7772.51 503.072   5
   3   3   1 37983.9 1092.16   4
   3   3   1 36904.2 1105.20   5
   3   3   2 21069.3 861.186   5
   3   3   2 20037.5 823.901   4
   3   3   3 16830.5 779.588   4
   3   3   4 1654.85 278.425   4
   3   3   5 3218.33 392.605   4
   3   3   6 1081.16 270.924   4
   3   3   7 6847.97 617.462   4
   3   3   8 12352.8 868.199   4
   3   3   9 34598.7 1541.21  11
   3   3   9 34687.2 1495.07   4
   3   3  10 46451.2 1849.18  11
   3   3  10 48525.8 1843.29   4
   3   3  11 12447.5 982.106  11
   3   3  12 3800.50 560.916  11
   3   3  13 1003.56 332.995  11
   3   3  14 4.02143 196.680  11
   3   3  15 2120.38 358.544  14
   3   3  16 593.653 185.002  14
   3   4 -16 4588.48 432.887   9
  -3   4  16 4426.49 407.493  11
  -3   4  15 5042.71 505.854  11
   3   4 -15 5825.22 563.395   9
  -3   4  14 3751.83 474.869  11
   3   4 -14 3374.72 480.857   9
   3   4 -13 3327.27 529.138   9
  -3   4  13 3181.01 472.183  11
   3   4 -12 136.931 216.631   9
  -3   4  12 459.326 197.257  11
   3   4 -10 1141.91 304.883   5
   3   4 -10 978.533 294.759  10
   3   4  -9 2775.75 449.547  10
   3   4  -9 2800.80 478.479   5
   3   4  -8 6303.34 656.533   5
   3   4  -7 8058.19 706.033   5
   3   4  -6 17469.2 979.799   5
   3   4  -5 3008.53 410.467   5
   3   4  -4 8303.21 637.982   5
   3   4  -3 412.332 184.103   5
   3   4  -2 45249.4 1301.49   4
   3   4  -2 41677.0 1341.55   5
   3   4  -1 17324.4 861.760   5
   3   4  -1 18882.7 832.770   4
   3   4   0 38110.5 1273.90   5
   3   4   0 39603.5 1198.35   4
   3   4   1 3697.72 385.075   4
   3   4   1 3551.32 416.226   5
   3   4   2 25278.0 1090.61   5
   3   4   2 26712.5 1027.04   4
   3   4   3 6775.93 548.315   4
   3   4   4 13466.8 784.655   4
   3   4   5 36824.8 1347.77   4
   3   4   6 9525.65 726.633   4
   3   4   7 25145.9 1213.01   4
   3   4   8 29260.4 1459.07  12
   3   4   8 27899.3 1387.77  11
   3   4   8 29549.0 1364.04   4
   3   4   9 18047.3 1174.21  12
   3   4   9 17797.4 1147.28  11
   3   4   9 19045.6 1122.91   4
   3   4  10 16674.0 1124.03  12
   3   4  10 15775.2 1090.31  11
   3   4  11 5266.68 647.974  11
   3   4  11 5591.59 660.146  12
   3   4  12 2899.56 456.601  12
   3   4  12 3673.17 546.187  11
   3   4  13 967.605 286.385  14
   3   4  13 969.011 261.585  12
   3   4  14 4093.25 459.096  14
   3   4  15 1687.65 271.412  14
  -3   4 -15 1606.01 285.720  16
   3   5 -15 1118.89 238.957   9
  -3   5  15 663.976 201.491  12
   3   5 -14 6087.59 573.344   9
   3   5 -13 3250.58 477.987   9
   3   5 -12 741.563 280.797   9
   3   5 -11 4386.40 595.035   9
   3   5 -10 7991.75 763.670  10
   3   5 -10 7064.02 748.048   9
   3   5  -9 12636.7 969.450  10
   3   5  -9 12635.2 952.682   5
   3   5  -9 12217.2 973.653   9
   3   5  -8 1418.32 353.623  10
   3   5  -8 922.698 271.980   5
   3   5  -8 1500.07 371.553   9
   3   5  -7 10748.8 882.400  10
   3   5  -7 11341.6 885.390   5
   3   5  -7 9329.03 833.332   9
   3   5  -6 4652.64 555.049   5
   3   5  -5 4014.53 512.532   5
   3   5  -4 10198.5 783.238   5
   3   5  -3 9574.76 745.152   5
   3   5  -2 8761.36 712.427   5
   3   5  -1 4297.02 502.531   5
   3   5   0 42238.5 1534.39   5
   3   5   1 6757.53 645.298   5
   3   5   2 13731.4 907.253   5
   3   5   6 5558.70 665.505  12
   3   5   7 1297.68 350.176  12
   3   5   8 4023.59 574.656  12
   3   5   9 11449.7 948.102  12
   3   5  10 164.350 207.194  12
   3   5  11 2227.29 420.899  12
   3   5  12 8218.17 710.415  12
  -3   5 -13 1132.48 271.180  16
   3   5  13 1126.68 259.792  12
  -3   5 -14 1530.40 265.487  16
  -3   6  14 1093.99 218.162  12
  -3   6  13 1387.10 279.296  12
   3   6 -12 2879.32 438.389   9
  -3   6  12 3296.90 437.333  12
   3   6 -11 6994.98 692.375   9
  -3   6  11 6751.43 673.040  12
   3   6 -10 805.422 295.449   9
  -3   6  10 700.281 264.677  12
   3   6 -10 852.849 276.040  10
   3   6  -9-13.3276 227.251   9
   3   6  -9 56.5413 149.143  10
  -3   6   9-67.2960 158.237  12
   3   6  -8 1370.47 365.414   9
   3   6  -8 1535.82 383.238  10
   3   6  -7 3651.51 554.026   9
   3   6  -7 3548.39 538.946  10
   3   6  -6 306.133 244.159  10
   3   6  -6 398.136 199.655   9
   3   6  -6 993.462 294.134   5
   3   6  -6 862.560 350.213  13
   3   6  -5 11153.4 929.730  13
   3   6  -5 11074.4 887.724   5
   3   6  -5 12876.3 991.691  10
   3   6  -4 14910.6 1067.83  12
   3   6  -4 13463.2 964.720   5
   3   6  -4 14563.0 1048.77  13
   3   6  -4 14221.4 1038.69  10
   3   6  -3 9017.96 793.212   5
   3   6  -3 8245.76 792.630  13
   3   6  -3 9245.76 838.254  12
   3   6  -3 8843.07 806.919  10
  -3   6   3 8151.60 746.024  15
  -3   6   2 6766.36 669.915  15
   3   6  -2 6357.38 686.795  10
   3   6  -2 6421.15 701.853  12
   3   6  -2 6577.70 685.008   5
   3   6  -1 19792.7 1189.42  10
   3   6  -1 19448.3 1198.99  12
   3   6  -1 18566.4 1123.62   5
   3   6   0 32998.8 1493.52  15
   3   6   0 31485.8 1524.17  12
   3   6   0 31526.2 1464.57   5
   3   6   0 33389.3 1538.90  10
   3   6   1 12141.9 957.464  12
   3   6   1 10222.9 854.497   5
   3   6   1 10827.6 865.257  10
   3   6   1 10903.1 863.744  15
   3   6   2 5647.36 645.285   5
   3   6   2 5921.06 639.985  15
   3   6   2 5886.84 674.752  12
   3   6   3 6877.66 701.703  15
   3   6   3 6061.16 691.568  12
   3   6   4 3446.82 521.460  15
   3   6   4 3838.46 550.028  12
   3   6   5 28063.6 1486.40  12
   3   6   6 5115.11 660.992  12
   3   6   7 2315.53 461.972  12
   3   6   8 8977.40 844.614  12
  -3   6  -8 9642.13 813.901  16
  -3   6  -9 11.6682 167.765  16
   3   6   9-11.1343 208.121  12
   3   6  10 1957.72 384.855  12
  -3   6 -10 2029.20 372.492  16
   3   6  11 217.643 193.074  12
  -3   6 -11 617.326 210.902  16
   3   6  12 2901.47 381.922  12
  -3   6 -12 2538.90 346.705  16
   3   7 -10 559.837 208.154  10
   3   7  -9 4649.27 544.562  10
   3   7  -8 2869.29 456.577  10
   3   7  -7 1453.53 380.747  10
   3   7  -6 465.583 250.428  10
   3   7  -5 4834.99 650.098  13
   3   7  -5 3112.01 523.783  10
   3   7  -4 5161.07 668.081  13
   3   7  -4 5783.21 686.971  10
   3   7  -3 2842.14 495.642  10
   3   7  -3 2746.44 492.418  12
   3   7  -3 2873.85 488.079  13
   3   7  -2 1299.51 335.969  15
   3   7  -2 2345.34 460.245  12
   3   7  -2 1914.36 419.679  10
   3   7  -2 2618.64 483.373  13
   3   7  -1 9699.06 863.629  10
   3   7  -1 10599.0 919.672  12
   3   7  -1 10151.0 903.214  13
  -3   7   1 11314.8 888.659  15
   3   7  -1 10112.2 871.915  15
  -3   7   0 11922.6 897.607  15
   3   7   0 12527.4 970.105  15
   3   7   0 12291.2 997.032  12
   3   7   0 12005.6 953.368  10
   3   7   1 6908.40 712.375  15
   3   7   1 6980.06 754.465  12
   3   7   2 2600.95 483.575  12
   3   7   2 3482.03 527.301  15
   3   7   3 9998.21 847.228  15
   3   7   3 9618.16 890.857  12
   3   7   4 1246.87 355.158  12
   3   7   5 4750.27 626.146  12
   3   7   6 1321.04 371.029  12
   3   7   7 1612.22 406.593  12
   3   7   8 3065.03 486.935  12
   3   7   9 644.224 218.123  12
   3   7  10 2155.29 346.158  12
   3   7  11 1811.85 285.357  12
   3   8 -10 1447.77 245.044  15
   3   8  -9 2247.17 325.948  15
   3   8  -8 349.793 190.458  15
   3   8  -7 549.485 243.384  15
   3   8  -7 806.912 266.607  10
   3   8  -6 1118.46 320.682  10
   3   8  -6 739.298 270.854  15
   3   8  -5 4339.36 545.283  15
   3   8  -5 5995.57 638.519  10
   3   8  -4 10707.0 840.949  15
   3   8  -4 11798.5 912.104  10
   3   8  -3 6073.68 643.393  13
   3   8  -3 6230.76 677.308  10
   3   8  -3 5303.57 613.819  15
   3   8  -2 2963.06 463.765  15
   3   8  -2 2288.58 420.313  13
   3   8  -2 3442.27 499.763  12
   3   8  -1 3434.77 498.176  15
   3   8  -1 2694.14 450.271  13
   3   8  -1 3097.88 487.250  12
   3   8   0 2351.96 443.788  15
   3   8   0 2385.91 425.192  12
   3   8   0 1534.84 356.702  13
   3   8   1 3906.75 544.613  15
   3   8   1 3015.71 467.777  13
   3   8   1 3746.82 543.449  12
   3   8   2 6409.46 647.606  13
   3   8   2 6138.40 669.168  12
   3   8   2 7592.77 747.850  15
   3   8   3 1974.27 385.685  12
   3   8   4 1809.80 369.656  12
   3   8   5 963.673 284.286  12
   3   8   6 755.239 262.498  12
   3   8   7 7128.21 619.817  12
   3   8   8 546.388 209.972  12
   3   8   9 3041.35 343.324  12
   3   9  -6 2512.04 301.939  15
   3   9  -5 2381.80 322.053  15
   3   9  -4 1718.91 302.664  15
   3   9  -3 511.413 225.746  15
   3   9  -2 949.997 282.341  15
   3   9  -1 1331.90 315.251  15
   3   9   0 3394.68 456.225  15
   3   9   0 1629.33 283.868  13
   3   9   1 258.690 139.092  13
   3   9   1 334.229 166.424  12
   3   9   2 688.588 176.625  13
   3   9   2 1164.31 253.985  12
   3   9   3 92.7476 110.244  12
   3   9   4 2113.16 303.828  12
   3   9   5 2356.08 292.636  12
   4  -6   2 6744.83 670.321   7
   4  -6   3 11732.1 906.046   7
   4  -6   4 2839.70 463.098   7
   4  -5   1 21070.1 1115.60   7
   4  -5   2 6938.45 660.929   7
   4  -5   3 16717.3 1032.45   7
   4  -5   4 2215.38 407.401   7
   4  -5   5 16695.4 1078.67   7
   4  -5   6 9390.39 827.762   7
   4  -5   7 13020.6 975.080   7
  -4  -4  10 16121.9 1052.95   6
  -4  -4   9 6647.11 683.220   6
  -4  -4   8 31028.1 1423.89   6
  -4  -4   7 3129.59 468.399   6
   4  -4  -6 6281.31 594.723   8
  -4  -4   6 5961.97 601.779   6
   4  -4  -5 8924.87 697.043   8
  -4  -4   5 7943.09 662.822   6
   4  -4   0 5313.69 532.538   7
   4  -4   1 14865.5 868.317   7
   4  -4   2 35061.7 1344.59   7
   4  -4   3 7556.73 655.217   7
   4  -4   4 115.167 184.351   7
   4  -4   5 11647.3 855.973   7
  -4  -3  11 3088.93 474.647   6
  -4  -3  10 5681.59 633.503   6
  -4  -3   9 13007.5 926.544   6
  -4  -3   8 1989.04 396.050   6
  -4  -3   7 20864.1 1092.14   6
   4  -3  -7 21612.1 1062.26   8
  -4  -3   6 8951.41 684.590   6
   4  -3  -6 7870.64 631.120   8
   4  -3  -5 18657.1 941.569   8
   4  -3  -1 30754.4 1110.96   7
   4  -3   0 28233.4 1063.82   7
   4  -3   1 734.162 244.465   7
   4  -3   2 16903.6 875.273   7
   4  -3   3 18303.6 933.875   7
  -4  -2  14 458.952 232.492  11
  -4  -2  13 4224.42 573.808  11
  -4  -2  12 12673.3 951.525  11
  -4  -2  12 11721.4 916.234   6
  -4  -2  11 1540.79 348.063  11
  -4  -2  11 1638.20 365.082   6
  -4  -2  10 3152.54 480.474   6
  -4  -2   9 1056.04 325.135   6
  -4  -2   8 5775.07 605.841   6
  -4  -2   7 9245.37 696.682   6
   4  -2  -7 8163.34 641.821   8
   4  -2  -6 38472.6 1302.86   8
  -4  -2   6 38812.7 1332.60   6
   4  -2  -5 10643.6 685.294   8
   4  -2  -4 33223.0 1141.94   8
   4  -2   0 2633.13 328.411   7
   4  -2   1 6553.46 488.587   7
   4  -2   2 102488. 1906.59   7
  -4  -1  17 215.496 149.537  11
  -4  -1  16 1748.48 351.083  11
  -4  -1  15 2860.43 475.967  11
  -4  -1  14 3015.44 502.937  11
  -4  -1  13 4354.12 583.140  11
  -4  -1  12 867.851 285.470   6
  -4  -1  12 1148.98 310.924  11
  -4  -1  11 9001.67 802.286  11
  -4  -1  11 8541.66 770.181   6
  -4  -1  10 28049.4 1315.34   6
  -4  -1   9 1100.71 317.957   6
  -4  -1   8 34130.4 1330.13   6
  -4  -1   7 34903.5 1253.62   6
  -4  -1   6 592.608 249.284   6
   4  -1  -6 609.350 245.211   8
   4  -1  -5 43900.3 1285.83   8
   4  -1  -4 57556.2 1409.96   8
  -4  -1   3 15001.3 591.269   3
   4  -1  -2 6896.40 398.886   4
   4  -1  -2 6341.27 292.747   2
  -4  -1   2 6516.11 384.501   3
   4  -1  -1 13389.3 533.926   4
   4  -1   0 59452.9 1108.00   4
   4  -1   0 59359.5 1262.97   7
   4  -1   1 8167.10 484.314   7
   4  -1   1 8466.67 444.265   4
   4  -1   1 8651.00 347.249   3
   4  -1   2 10070.6 550.126   7
   4  -1   2 10631.5 517.490   4
   4  -1   3 42562.8 1153.48   7
   4  -1   3 44332.7 1092.45   4
   4  -1   4 9284.00 548.809   4
   4  -1   5 5323.14 460.537   4
   4  -1   6 2023.27 316.570   4
   4  -1  10 21354.0 1181.32   4
   4  -1  10 23750.0 1281.06  14
   4  -1  11 11213.3 876.573   4
   4  -1  11 10702.8 886.250  14
   4  -1  12 12907.2 967.845  14
   4  -1  13 789.092 287.396  14
   4  -1  14 1854.32 347.592  14
  -4   0  18 10826.7 582.316  11
  -4   0  17 33.0405 160.606  11
  -4   0  16-66.4440 170.192  11
  -4   0  15-87.6892 205.479  11
  -4   0  14 313.135 240.880  11
  -4   0  13 1351.10 320.663   6
  -4   0  13 1327.00 370.501  11
  -4   0  12 1574.29 354.261   6
  -4   0  12 2291.52 444.554  11
  -4   0  11 14093.6 937.895   6
  -4   0  10 6124.37 611.884   6
  -4   0   9 16116.1 923.503   6
  -4   0   8 2596.83 387.497   6
  -4   0   7 5293.59 490.026   6
  -4   0   6 385.875 189.512   6
   4   0  -5 25635.5 950.027   8
   4   0  -4 134363. 2038.74   8
  -4   0   3 190259. 1701.65   3
   4   0  -3 185663. 2350.66   8
   4   0  -2 298973. 2759.79   4
   4   0  -1 8139.75 461.664   4
   4   0   0 73066.5 1339.28   4
   4   0   0 75368.3 1089.92   3
   4   0   0 73847.3 814.253   1
   4   0   1 26286.9 762.419   7
   4   0   1 25895.4 831.624   4
   4   0   1 26554.2 704.690   3
   4   0   1 24955.2 596.032   1
   4   0   2 5967.47 341.123   1
   4   0   2 5230.76 350.222   3
   4   0   2 4963.36 343.695   7
   4   0   2 5274.60 395.426   4
   4   0   3 3671.30 310.537   7
   4   0   3 3398.21 291.531   1
   4   0   3 3242.29 338.940   4
   4   0   4 46428.4 1264.02   4
   4   0   5 2548.73 351.367   4
   4   0   6 58153.0 1585.01   4
   4   0   7 17524.5 943.110   4
   4   0   8 1102.98 297.010   4
   4   0   9 310.740 182.168   4
   4   0  10 5058.02 599.693   4
   4   0  10 5766.11 638.131  11
   4   0  11 11151.9 897.031   4
   4   0  11 9860.34 862.283  11
   4   0  12-173.598 205.014  14
   4   0  12-125.628 176.747  11
   4   0  13 26475.4 1365.41  14
   4   0  13 26136.3 1335.68  11
   4   0  14 409.868 237.648  14
   4   0  15 2091.91 357.160  14
   4   0  16-248.960 144.618  14
  -4   1  18 1184.58 225.723  11
  -4   1  17 375.374 226.491  11
  -4   1  16 1984.32 403.272  11
  -4   1  15 3360.37 544.824  11
  -4   1  14 2737.14 481.044  11
  -4   1  13 5224.83 656.780  11
  -4   1  12 1108.88 339.790  11
  -4   1  11 9247.74 821.973  11
  -4   1  11 8913.63 730.505   6
  -4   1  10 29219.2 1261.38   6
  -4   1   9 1047.76 254.312   6
  -4   1   8 36153.8 1262.18   6
  -4   1   7 30880.3 1114.00   6
  -4   1   6 272.975 158.254   6
  -4   1   5 42225.1 1141.76   6
   4   1  -3 16052.0 655.541   8
   4   1  -3 15882.2 712.421   4
   4   1  -2 6999.86 461.029   4
   4   1  -2 6503.78 398.385   8
   4   1  -1 15470.1 569.031   8
   4   1  -1 15332.1 664.714   4
   4   1   0 63064.1 1322.39   4
   4   1   1 9397.26 488.334   3
   4   1   1 9115.71 522.700   4
   4   1   2 12626.0 638.697   4
   4   1   3 40181.8 1170.50   4
   4   1   4 8640.85 577.876   4
   4   1   5 4567.07 475.116   4
   4   1   6 2640.24 391.987   4
   4   1   7 38997.0 1432.07   4
   4   1   8 7187.50 667.257   4
   4   1   9 5236.74 587.159   4
   4   1  10 21775.0 1256.12  11
   4   1  10 21359.6 1218.49   4
   4   1  11 10293.6 909.931  11
   4   1  11 10114.2 857.263   4
   4   1  12 12601.1 974.888  11
   4   1  13 744.393 306.196  14
   4   1  13 860.648 277.129  11
   4   1  14 2160.99 426.410  14
   4   1  15 243.563 187.160  14
   4   1  16 677.980 202.979  14
  -4   2  17 935.591 231.309  11
  -4   2  16 3603.13 471.370  11
  -4   2  15 3777.16 526.971  11
  -4   2  14 355.405 288.713  11
  -4   2  13 3432.42 538.098  11
  -4   2  12 11000.1 920.587  11
  -4   2  11 1476.73 357.479  11
   4   2  -5 9221.20 575.232   5
   4   2  -4 31027.0 978.484   5
   4   2  -3 45335.9 1098.38   5
   4   2  -3 42699.3 1230.84   4
   4   2  -2 40992.9 1181.42   4
   4   2  -2 44365.0 1028.89   5
   4   2  -1 21489.7 840.189   4
   4   2  -1 22969.7 731.292   5
   4   2   0 3084.50 283.868   5
   4   2   0 2918.46 334.092   4
   4   2   1 6281.12 401.129   5
   4   2   1 5590.76 457.633   4
   4   2   2 103118. 1916.53   4
   4   2   3 56072.0 1457.39   4
   4   2   4 9834.69 657.608   4
   4   2   5 4078.70 461.243   4
   4   2   6 17624.7 946.948   4
   4   2   7 1796.74 345.086   4
   4   2   8 9292.21 767.417   4
   4   2   9 52271.5 1907.23  11
   4   2   9 55762.0 1917.00   4
   4   2  10 27310.6 1402.87   4
   4   2  10 28973.9 1482.55  11
   4   2  11 956.801 343.584  11
   4   2  12 9949.77 891.898  11
   4   2  13 13991.6 1005.52  11
   4   2  13 13125.9 978.555  14
   4   2  14 2279.47 417.007  14
   4   2  15 1172.39 299.613  14
   4   2  16 314.705 141.246  14
   4   3 -17 2100.85 283.167   9
  -4   3  17 1913.29 272.568  11
   4   3 -16 364.755 191.200   9
  -4   3  16 325.518 195.220  11
  -4   3  15 8878.62 718.318  11
  -4   3  14 14288.0 971.669  11
  -4   3  13 908.072 324.058  11
  -4   3  12 15489.7 1063.27  11
   4   3 -11 2781.95 456.070   5
  -4   3  11 3535.16 529.824  11
   4   3 -10 5859.67 654.935   5
  -4   3  10 5769.51 630.891  11
   4   3  -9 11886.2 878.916   5
   4   3  -8 2826.40 414.250   5
   4   3  -7 21371.6 1062.64   5
   4   3  -6 8892.79 656.174   5
   4   3  -5 17805.4 878.246   5
   4   3  -4 7653.16 561.368   5
   4   3  -3 8916.29 571.420   5
   4   3  -3 8787.07 613.095   4
   4   3  -2 15019.4 777.423   4
   4   3  -2 15883.4 747.353   5
   4   3  -1 33762.2 1140.97   4
   4   3  -1 35386.8 1088.45   5
   4   3   0 29480.2 1018.05   5
   4   3   0 27654.0 1033.40   4
   4   3   1 952.870 236.276   4
   4   3   1 1527.42 263.159   5
   4   3   2 17825.3 858.148   4
   4   3   2 19859.2 868.781   5
   4   3   3 20259.9 951.238   4
   4   3   4 507.458 212.283   4
   4   3   5 12514.2 802.526   4
   4   3   6 1343.84 331.587   4
   4   3   7 16588.3 1006.00   4
   4   3   8 16253.3 1064.16  11
   4   3   8 17032.7 1066.15   4
   4   3   9 30678.5 1513.15  11
   4   3   9 32053.2 1493.93   4
   4   3  10 21427.1 1276.49  11
   4   3  10 21880.7 1253.37   4
   4   3  11 1174.02 336.625  11
   4   3  12 5808.21 653.323  14
   4   3  13 2074.89 390.832  14
   4   3  14 6605.21 617.679  14
   4   3  15 2157.82 331.319  14
  -4   3 -15 2293.65 331.082  16
   4   4 -16 3659.38 381.939   9
   4   4 -15 22645.1 1074.50   9
  -4   4  15 22220.7 965.658  11
   4   4 -14 2738.57 454.934   9
  -4   4  14 3084.76 421.752  11
   4   4 -13 18631.4 1167.32   9
  -4   4  13 21862.1 1137.62  11
   4   4 -12 5159.57 639.179   9
   4   4 -11 5031.69 620.318  10
   4   4 -11 3801.54 571.155   9
   4   4 -10 16316.1 1109.73  10
   4   4 -10 15937.6 1070.76   5
   4   4  -9 6574.28 683.287   5
   4   4  -8 30889.8 1483.33   9
   4   4  -8 33430.7 1470.99   5
   4   4  -7 3925.22 493.266   5
   4   4  -6 5908.66 580.744   5
   4   4  -5 7874.65 657.718   5
   4   4  -4 877.067 238.533   5
   4   4  -3 2655.50 371.979   5
   4   4  -2 20655.8 984.377   4
   4   4  -2 20421.6 968.004   5
   4   4  -1 15979.7 851.914   5
   4   4  -1 15667.7 853.954   4
   4   4   0 6143.85 545.814   5
   4   4   0 5191.37 495.994   4
   4   4   1 14183.9 813.563   4
   4   4   1 15530.7 860.368   5
   4   4   2 34679.4 1290.73   4
   4   4   2 35974.5 1327.41   5
   4   4   3 6857.86 595.759   4
   4   4   4 136.834 144.020   4
   4   4   5 11945.7 836.912   4
   4   4   6 11093.5 834.497   4
   4   4   7 97111.0 2603.65  12
   4   4   7 97736.8 2514.41   4
   4   4   8 9738.96 848.150  12
   4   4   8 10590.6 852.084   4
   4   4   9 16777.8 1106.44  12
   4   4   9 16183.6 1056.13   4
   4   4  10 3507.89 515.199  14
   4   4  10 3866.92 523.037  12
   4   4  11 2039.96 371.886  14
   4   4  12 2067.74 376.412  14
   4   4  13 226.765 190.965  14
  -4   4 -13-16.9374 207.457  16
   4   4  14 4784.12 446.105  14
  -4   4 -14 4784.76 485.582  16
   4   5 -15 689.479 197.907   9
  -4   5  15 409.440 150.354  12
   4   5 -14 2500.34 382.054   9
   4   5 -13 276.789 210.566   9
   4   5 -12 1164.03 297.926  10
   4   5 -12 867.159 329.706   9
   4   5 -11 9418.19 805.427  10
   4   5 -11 8661.45 803.626   9
   4   5 -10 17572.7 1135.00  10
   4   5 -10 15897.0 1102.66   9
   4   5  -9 3442.75 533.805  10
   4   5  -9 2500.14 460.288   9
   4   5  -8 402.277 235.480  10
   4   5  -8 413.036 233.915   9
   4   5  -8 422.578 198.937   5
   4   5  -7 425.009 227.061   9
   4   5  -7 385.976 245.819  10
   4   5  -7 1110.23 378.539  13
   4   5  -7 424.876 232.909   5
   4   5  -6 7177.38 738.248  10
   4   5  -6 7848.46 760.306   9
   4   5  -6 7504.95 759.481  13
   4   5  -6 7063.01 680.795   5
   4   5  -5-116.595 159.755   5
   4   5  -5 38.5299 141.308  10
   4   5  -4 4085.40 520.248   5
   4   5  -3 9989.51 771.719   5
   4   5  -2 1925.70 352.823   5
   4   5  -1 2030.98 371.235   5
   4   5   0 1708.78 336.398   5
   4   5   1 18973.7 1063.22   5
  -4   5  -4 3030.75 466.669  16
   4   5   4 2310.04 431.458  12
  -4   5  -5 14734.1 1027.06  16
   4   5   5 16074.6 1106.05  12
   4   5   6 8422.97 807.289  12
  -4   5  -6 8969.17 822.304  16
   4   5   7 12848.4 1009.46  12
  -4   5  -7 13906.0 1024.17  16
   4   5   8 3711.98 563.963  12
  -4   5  -8 3179.73 515.113  16
  -4   5  -9 3562.26 545.648  16
   4   5   9 3356.67 527.907  12
   4   5  10 4553.53 580.282  12
  -4   5 -10 4297.59 569.381  16
   4   5  11 4330.00 513.246  12
  -4   5 -11 3265.36 483.907  16
  -4   5 -12 2452.46 410.602  16
  -4   5 -13 5047.42 488.323  16
  -4   6  13 572.885 178.303  12
   4   6 -12 5485.67 556.617   9
  -4   6  12 4912.64 494.265  12
   4   6 -11 651.154 269.568   9
   4   6 -11 550.436 222.031  10
   4   6 -10 1201.50 336.292  10
   4   6 -10 844.935 292.417   9
   4   6  -9-97.1712 200.579   9
   4   6  -9 79.4059 173.102  10
   4   6  -8 2707.91 482.131  10
   4   6  -8 2889.65 490.240   9
   4   6  -7 3560.13 549.557  10
   4   6  -7 2299.84 447.114   9
   4   6  -6 3942.02 578.225  10
   4   6  -6 3879.17 583.226  13
   4   6  -5 2259.14 456.734  13
   4   6  -5 2568.02 440.976   5
   4   6  -5 2326.79 444.324  10
   4   6  -4 5479.72 618.746   5
   4   6  -4 4382.11 596.131  13
   4   6  -4 4956.07 644.649  12
   4   6  -4 4807.31 619.558  10
   4   6  -3 95.9329 172.438  13
   4   6  -3 281.531 199.215  10
   4   6  -3 429.571 224.395  12
   4   6  -3 152.317 186.191   5
   4   6  -2 27618.4 1391.38   5
   4   6  -2 24679.6 1394.32  12
   4   6  -2 23490.2 1320.85  10
   4   6  -1 18774.3 1212.33  12
   4   6  -1 21425.3 1227.60   5
   4   6  -1 19311.1 1191.73  10
   4   6   0 7966.91 745.201  15
   4   6   0 7427.79 733.370  10
   4   6   0 7756.05 759.080   5
   4   6   0 7571.11 773.515  12
   4   6   1 11280.2 886.637   5
   4   6   1 11295.2 936.073  12
   4   6   2 5968.95 705.231  12
   4   6   3 10076.6 892.470  12
   4   6   4 3146.18 525.026  12
   4   6   5 8686.13 846.315  12
   4   6   6 248.463 235.643  12
  -4   6  -6 236.948 173.928  16
   4   6   7 33355.6 1582.90  12
  -4   6  -7 34582.0 1540.81  16
   4   6   8 3794.51 543.006  12
  -4   6  -8 2962.37 470.468  16
   4   6   9 299.883 223.747  12
  -4   6  -9 193.013 206.123  16
   4   6  10 6082.49 600.347  12
  -4   6 -10 6672.68 611.880  16
   4   6  11 1433.97 275.898  12
  -4   6 -11 1632.95 290.592  16
  -4   6 -12 266.228 133.469  16
   4   7 -11 684.500 187.218  10
   4   7 -10 1185.25 266.535  10
   4   7  -9 5207.37 566.798  10
   4   7  -8 690.003 239.599  10
   4   7  -7 5045.48 618.202  10
   4   7  -6 6499.41 710.556  10
   4   7  -5 26030.2 1407.26  13
   4   7  -5 24721.4 1361.74  10
   4   7  -4 5717.10 685.904  10
   4   7  -4 5493.75 663.393  13
   4   7  -3 5863.94 689.023  13
   4   7  -3 5763.37 684.178  12
   4   7  -3 5692.91 671.131  10
   4   7  -2 6730.08 706.028  15
   4   7  -2 6670.60 735.407  13
   4   7  -2 6314.83 712.861  12
   4   7  -2 6729.67 732.022  10
   4   7  -1 5096.44 620.955  15
   4   7  -1 4483.82 623.745  13
   4   7  -1 5132.76 661.978  12
   4   7  -1 4263.76 588.830  10
   4   7   0 15215.9 1018.18  15
   4   7   0 13290.7 1035.71  12
   4   7   0 15635.0 1070.18  10
   4   7   1 2171.91 406.575  15
   4   7   1 2586.28 486.181  12
   4   7   2 6999.86 763.384  12
   4   7   3 8517.06 821.449  12
   4   7   4 6052.33 704.892  12
   4   7   5 11380.4 935.297  12
   4   7   6 6629.36 705.270  12
   4   7   7-42.7612 182.950  12
   4   7   8 734.231 262.474  12
   4   7   9 2326.53 367.160  12
   4   7  10 3675.97 388.390  12
   4   8  -9 2925.97 343.427  15
   4   8  -8 1776.36 306.752  10
   4   8  -8 1168.71 269.048  15
   4   8  -7 9.12260 154.098  10
   4   8  -7-84.3469 187.934  15
   4   8  -6 555.061 211.132  10
   4   8  -6 1217.94 291.354  15
   4   8  -5 6263.29 607.445  15
   4   8  -5 6433.88 634.318  10
   4   8  -4 3692.01 482.802  15
   4   8  -4 5628.86 636.710  13
   4   8  -4 5201.59 582.426  10
   4   8  -3 565.854 257.550  10
   4   8  -3 455.534 225.211  15
   4   8  -3 367.015 229.705  13
   4   8  -2 4474.22 526.502  15
   4   8  -2 4678.89 565.637  13
   4   8  -1 4850.16 548.646  15
   4   8  -1 4040.91 536.773  13
   4   8  -1 5735.35 633.578  12
   4   8   0 1254.31 332.692  15
   4   8   0 597.357 257.804  13
   4   8   0 603.790 253.644  12
   4   8   1 13540.8 871.738  15
   4   8   1 11514.2 869.078  13
   4   8   1 11527.8 889.885  12
   4   8   2 5360.05 585.725  13
   4   8   2 5293.32 601.173  12
   4   8   3 2168.77 410.009  12
   4   8   4 1014.56 315.197  12
   4   8   5 768.633 261.146  12
   4   8   6 1733.15 331.091  12
   4   8   7 7.30790 154.468  12
   4   8   8 252.941 134.264  12
   4   9  -4 633.073 179.705  15
   4   9  -3 5839.83 455.602  15
   4   9  -2 3573.70 397.529  15
   4   9  -1 2226.37 328.020  15
   4   9   0 1617.13 272.262  13
   4   9   1 1188.11 236.823  13
   4   9   2 3251.83 345.196  13
   4   9   2 3667.25 384.332  12
   4   9   3-162.417 122.825  12
   5  -5  -4 2255.31 396.163   8
   5  -5   1 1051.00 285.999   7
   5  -5   2 9238.90 796.791   7
   5  -5   3 778.055 294.394   7
   5  -5   4 13296.1 972.144   7
   5  -5   5 3712.52 523.935   7
  -5  -4   9 9513.39 833.795   6
  -5  -4   8 497.569 228.972   6
   5  -4  -7 24383.1 1232.35   8
  -5  -4   7 21074.2 1170.63   6
   5  -4  -6 31199.0 1391.88   8
  -5  -4   6 32316.2 1431.88   6
   5  -4  -5 25117.1 1244.48   8
   5  -4   1 4377.14 525.990   7
   5  -4   2 2680.97 430.448   7
   5  -4   3 4930.92 564.049   7
   5  -4   4 4906.45 579.222   7
   5  -4   5 116.304 173.649   7
   5  -4   6 3071.45 490.607   7
   5  -4   7 11884.2 934.284   7
  -5  -3  10 39108.0 1671.73   6
  -5  -3   9 10955.3 870.422   6
  -5  -3   8 32527.4 1452.40   6
   5  -3  -8 35467.4 1481.37   8
   5  -3  -7 30698.4 1352.29   8
  -5  -3   7 30046.1 1360.87   6
  -5  -3   6 5022.29 565.294   6
   5  -3  -6 5232.99 571.595   8
   5  -3  -5 14065.9 891.028   8
   5  -3   0 46488.1 1501.09   7
   5  -3   1 41264.8 1437.88   7
   5  -3   2 11610.3 785.540   7
   5  -3   3 7698.78 649.557   7
   5  -3   4 1461.35 344.748   7
   5  -3   5 1099.20 309.093   7
   5  -3   6 11364.7 865.020   7
   5  -3   7 6368.70 668.472   7
   5  -3   8 45909.7 1784.00   7
   5  -3   9 18992.3 1162.67   7
  -5  -2  15 13768.5 864.860  11
  -5  -2  14 1178.22 317.005  11
  -5  -2  13 23542.6 1279.96  11
  -5  -2  12 21343.6 1251.59  11
  -5  -2  11 10339.8 876.899  11
  -5  -2  11 9543.15 821.308   6
  -5  -2  10 7260.71 718.312   6
  -5  -2  10 8752.10 787.824  11
  -5  -2   9 32527.7 1465.15   6
  -5  -2   8 1719.16 357.956   6
   5  -2  -7 5325.86 556.621   8
  -5  -2   7 4392.56 537.604   6
   5  -2  -6 26789.2 1185.80   8
   5  -2  -5 20308.3 1008.53   8
   5  -2  -4 51094.8 1545.55   8
   5  -2   0 7695.86 579.594   7
   5  -2   1 14148.2 776.829   7
   5  -2   2 12110.8 738.036   7
   5  -2   3 319.673 201.712   7
   5  -2   4 27016.6 1136.19   7
   5  -2   5 8726.66 684.588   7
   5  -2   6 18029.0 1012.89   7
   5  -2   9 1440.56 329.513   7
  -5  -1  17 155.555 143.907  11
  -5  -1  16 1443.38 302.750  11
  -5  -1  15 1077.07 318.051  11
  -5  -1  14 3653.07 548.722  11
  -5  -1  13 22604.5 1297.29  11
  -5  -1  12 3344.54 540.167  11
  -5  -1  12 4040.90 560.439   6
  -5  -1  11 22070.4 1274.00  11
  -5  -1  11 21862.3 1225.03   6
  -5  -1  10 3963.83 529.886   6
  -5  -1   9 722.152 291.857   6
  -5  -1   8 6025.34 595.559   6
  -5  -1   7 24221.5 1133.53   6
   5  -1  -7 22211.0 1072.91   8
   5  -1  -6 3993.57 468.089   8
   5  -1  -5 30140.5 1168.80   8
   5  -1  -4 100014. 2051.47   8
   5  -1  -2 13126.2 620.935   4
   5  -1  -1 8706.49 502.054   4
   5  -1   0 895.795 183.866   4
   5  -1   1 3715.85 378.366   7
   5  -1   1 4153.56 355.079   4
   5  -1   2 9862.48 564.516   4
   5  -1   2 8910.96 573.556   7
   5  -1   3 7323.06 543.111   7
   5  -1   3 8301.26 547.096   4
   5  -1   4 33895.2 1184.79   7
   5  -1   4 33725.8 1137.83   4
   5  -1   5 26326.4 1079.81   7
   5  -1   5 25459.2 1054.31   4
   5  -1   6 13799.8 813.034   4
   5  -1   6 16018.6 877.062   7
   5  -1   7 1960.72 352.485   4
   5  -1   8 8821.41 730.249   4
   5  -1   9 4543.78 589.172  14
   5  -1   9 4514.40 543.502   4
   5  -1  10 9734.10 803.516   4
   5  -1  10 9686.83 841.145  14
   5  -1  11 9417.49 846.013  14
   5  -1  12 5418.71 626.456  14
   5  -1  13 229.818 198.889  14
   5  -1  14 4155.63 468.323  14
  -5   0  17 9467.48 638.962  11
  -5   0  16 868.795 285.604  11
  -5   0  15 2902.54 476.660  11
  -5   0  14 9106.34 837.383  11
  -5   0  13 1086.21 331.928  11
  -5   0  12 427.256 222.971   6
  -5   0  12 243.454 258.062  11
  -5   0  11 12756.1 994.024  11
  -5   0  11 13991.2 955.920   6
  -5   0  10 3928.32 521.653   6
  -5   0   9 4311.53 517.959   6
  -5   0   8 52.2204 161.430   6
  -5   0   7 4403.96 470.995   6
  -5   0   6 12067.3 746.703   6
   5   0  -5 325.132 188.038   8
   5   0  -4 3784.65 403.922   8
   5   0  -3 397000. 3653.48   4
   5   0  -3 393918. 3732.82   8
   5   0  -2 28946.5 977.321   4
   5   0  -2 30514.1 1012.21   8
   5   0  -1 1619.67 264.450   4
   5   0   0 559.362 170.799   4
   5   0   1 15744.0 723.264   4
   5   0   2 21996.5 805.344   7
   5   0   2 20548.9 859.913   4
   5   0   3 30092.9 967.084   7
   5   0   3 29564.0 1057.80   4
   5   0   4 44897.6 1361.50   4
   5   0   5 2164.96 339.893   4
   5   0   6 8196.01 649.630   4
   5   0   7 7676.08 661.084   4
   5   0   8 19320.4 1094.55   4
   5   0   9 1016.30 322.807  14
   5   0   9 1309.03 334.692   4
   5   0  10 838.158 309.985  14
   5   0  10 1056.61 311.904   4
   5   0  11 6496.22 726.610  14
   5   0  12-103.261 229.600  14
   5   0  13 919.037 302.190  14
   5   0  14 8896.54 716.531  14
   5   0  15 148.989 155.018  14
  -5   1  17 36.8996 145.836  11
  -5   1  16 1570.75 345.080  11
  -5   1  15 1333.28 353.363  11
  -5   1  14 3684.21 567.836  11
  -5   1  13 21075.9 1279.30  11
  -5   1  12 2852.91 498.827  11
  -5   1  11 21838.5 1296.55  11
  -5   1   9 1073.71 262.127   6
  -5   1   8 7313.61 608.584   6
  -5   1   7 23847.1 1023.85   6
  -5   1   6 4736.37 442.414   6
  -5   1   5 33910.3 1094.24   6
   5   1  -4 98351.4 1994.77   4
   5   1  -3 45371.4 1200.41   8
   5   1  -3 45385.3 1323.52   4
   5   1  -2 13743.5 719.392   4
   5   1  -2 13602.8 633.964   8
   5   1  -1 8984.23 493.820   8
   5   1  -1 8581.37 564.509   4
   5   1   0 597.167 196.575   4
   5   1   1 3947.36 402.339   4
   5   1   2 9899.30 636.339   4
   5   1   3 7034.97 567.253   4
   5   1   4 34621.8 1256.71   4
   5   1   5 25797.7 1136.15   4
   5   1   6 14465.6 898.657   4
   5   1   7 1982.98 376.104   4
   5   1   8 8572.66 755.771   4
   5   1   9 4819.30 601.904  14
   5   1   9 5295.21 636.638  11
   5   1   9 4266.63 569.103   4
   5   1  10 9726.32 862.400  14
   5   1  10 8918.77 808.270   4
   5   1  11 10110.4 898.650  14
   5   1  12 4768.87 626.007  14
   5   1  13-71.8524 218.497  14
   5   1  14 4411.75 528.316  14
   5   1  15 1618.12 298.126  14
   5   2 -17 1638.68 276.410   9
  -5   2  17 2123.36 307.004  11
  -5   2  16 65.6241 183.273  11
  -5   2  15 14098.2 931.095  11
  -5   2  14 1614.58 371.402  11
  -5   2  13 22739.7 1305.32  11
  -5   2  12 19829.8 1232.77  11
  -5   2  11 9538.10 852.781  11
  -5   2  10 6866.48 699.188  11
   5   2  -4 47147.0 1476.00   4
   5   2  -3 44764.9 1392.56   4
   5   2  -2 1486.51 305.234   4
   5   2  -1 66756.7 1649.47   4
   5   2   0 7394.93 567.717   4
   5   2   1 16216.9 831.525   4
   5   2   2 12661.7 762.177   4
   5   2   3 91.1551 188.839   4
   5   2   4 25094.1 1133.17   4
   5   2   5 10055.2 751.201   4
   5   2   6 16514.5 991.318   4
   5   2   7 19523.5 1116.30   4
   5   2   8 7768.39 745.280  14
   5   2   8 7760.93 730.660   4
   5   2   9 1559.32 379.367  14
   5   2   9 2313.52 428.659   4
   5   2  10 2302.74 452.276  14
   5   2  11 1623.68 379.936  14
   5   2  12 893.350 313.226  14
   5   2  13 2060.91 410.222  14
   5   2  14 1002.67 283.339  14
  -5   2 -14 1050.28 257.709  16
  -5   2 -15 3464.61 349.980  16
   5   2  15 4951.92 458.249  14
   5   3 -16 3020.67 383.967   9
  -5   3  16 3036.37 363.468  11
   5   3 -15 7256.73 664.183   9
  -5   3  15 7216.63 617.964  11
  -5   3  14 1504.05 343.257  11
  -5   3  13 5540.09 623.712  11
  -5   3  12 189.731 157.030  11
  -5   3  11 9000.21 814.198  11
  -5   3  10 39818.9 1668.10  11
   5   3  -9 11925.5 869.799   5
  -5   3   9 14193.1 1010.29  16
   5   3  -8 36170.1 1447.93   5
   5   3  -7 33027.9 1332.53   5
   5   3  -6 4739.20 482.378   5
   5   3  -5 14648.0 798.189   5
   5   3  -3 23209.6 1072.95   4
   5   3  -2 18224.8 940.168   4
   5   3  -1 9364.32 675.459   4
   5   3   0 44225.3 1434.16   4
   5   3   1 42433.6 1421.40   4
   5   3   2 11573.9 762.793   4
   5   3   3 7374.36 632.264   4
   5   3   4 1392.35 308.510   4
   5   3   5 1483.61 336.900   4
   5   3   6 11455.6 862.940   4
   5   3   7 7319.52 705.342  14
   5   3   7 6938.52 703.248   4
   5   3   8 43156.7 1761.07  14
   5   3   8 43988.1 1760.24   4
   5   3   9 19177.7 1188.37  14
   5   3   9 21715.0 1256.86   4
   5   3  10 1228.75 350.770  14
   5   3  11 1225.83 345.798  14
   5   3  12 6385.60 657.422  14
   5   3  13 1430.51 330.778  14
  -5   3 -13 1614.69 325.446  16
   5   3  14 1698.08 304.163  14
  -5   3 -14 1306.02 270.205  16
   5   4 -16 5784.14 443.821   9
   5   4 -15 13430.8 789.505   9
   5   4 -14 9133.05 739.152   9
   5   4 -13 17239.2 1000.47  10
   5   4 -13 16512.8 1059.16   9
   5   4 -12 4638.01 580.345  10
   5   4 -12 3175.56 517.672   9
   5   4 -11 8976.00 825.749  10
   5   4 -11 8180.68 815.472   9
   5   4 -10 11597.7 956.233   9
   5   4  -9 7934.51 785.808   9
   5   4  -9 10325.0 835.840   5
  -5   4   9 9566.89 836.702  16
   5   4  -8 703.721 270.327   9
   5   4  -8 468.870 213.322   5
  -5   4   8 985.516 270.508  16
  -5   4   7 22871.3 1256.49  16
   5   4  -7 20671.3 1209.35  13
   5   4  -7 21787.0 1231.06   9
   5   4  -7 22114.1 1153.62   5
   5   4  -6 31934.8 1346.68   5
   5   4  -5 26955.3 1209.65   5
   5   4  -4 1014.24 267.158   5
   5   4  -3 474.751 204.971   4
   5   4  -3 340.637 161.666   5
   5   4  -2 6039.59 590.781   4
   5   4  -2 5502.04 528.695   5
   5   4  -1 1955.50 342.888   4
   5   4  -1 2324.12 349.387   5
   5   4   0 21709.5 1091.21   4
   5   4   0 22183.6 1059.65   5
   5   4   1 4500.31 512.311   4
   5   4   1 5813.15 550.310   5
   5   4   2 3078.04 426.248   4
   5   4   3 5663.71 592.855   4
   5   4   4 5250.30 576.814   4
   5   4   5-49.4131 138.342   4
  -5   4  -5-544.523 218.054  16
   5   4   6 3326.64 484.837   4
   5   4   6 2571.54 449.572  12
  -5   4  -6 2807.99 477.390  16
   5   4   7 10876.3 877.161   4
  -5   4  -7 10180.4 887.196  16
  -5   4  -8 3770.69 564.339  16
  -5   4  -9 14979.2 1071.28  16
   5   4  10 1482.09 322.861  14
  -5   4 -10 1802.70 400.262  16
   5   4  11 1062.25 291.433  14
  -5   4 -11 464.873 295.066  16
   5   4  12 2119.48 348.020  14
  -5   4 -12 2226.91 399.700  16
  -5   4 -13-20.4554 142.814  16
   5   4  13 30.9840 124.683  14
  -5   4 -14 669.609 187.532  16
   5   5 -15 3554.92 351.852   9
   5   5 -14 987.572 245.315   9
  -5   5  14 566.416 160.853  12
   5   5 -13 3215.27 435.732   9
   5   5 -13 3060.22 387.630  10
   5   5 -12 736.843 249.823  10
   5   5 -12 967.609 312.871   9
   5   5 -11 778.680 270.445  10
   5   5 -11 178.930 207.636   9
   5   5 -10 7283.85 754.450  10
   5   5 -10 7307.70 740.611   9
   5   5  -9 1640.39 384.998   9
   5   5  -9 1732.05 403.286  10
   5   5  -8 13023.0 1020.84  10
   5   5  -8 14993.6 1061.30   9
   5   5  -7 27235.6 1462.11  10
   5   5  -7 29569.5 1482.24   9
   5   5  -7 28763.2 1387.92   5
   5   5  -6 6375.95 708.776  10
   5   5  -6 7427.36 741.780   9
   5   5  -6 6821.92 739.296  13
   5   5  -6 6642.24 671.783   5
   5   5  -5 5923.80 681.264  10
   5   5  -5 5362.43 625.858   9
   5   5  -5 5067.03 628.904  13
   5   5  -5 6055.08 635.319   5
   5   5  -4 1461.07 354.878  10
   5   5  -4 1768.60 390.272   9
   5   5  -4 1645.90 392.990  13
   5   5  -4 1730.73 398.642  12
   5   5  -4 2120.36 380.739   5
   5   5  -3 4177.64 560.767  10
   5   5  -3 4510.77 534.732   5
   5   5  -3 4274.97 567.228  13
   5   5  -3 3800.12 567.764  12
   5   5  -2 21268.0 1151.95   5
   5   5  -2 19632.5 1203.14  12
   5   5  -1 18439.8 1077.51   5
   5   5   0 3523.19 491.790   5
   5   5   1 1229.96 336.066  12
   5   5   1 1080.47 267.936   5
  -5   5  -1 1339.33 318.835  16
  -5   5  -2 9786.76 839.148  16
   5   5   2 10242.5 870.162  12
   5   5   3 1090.20 316.406  12
  -5   5  -3 1784.34 380.041  16
  -5   5  -4 13231.1 994.042  16
   5   5   4 14184.1 1045.66  12
   5   5   5 4673.79 614.345  12
  -5   5  -5 4917.60 634.341  16
   5   5   6 21455.0 1272.50  12
  -5   5  -6 19806.5 1231.05  16
   5   5   7 16446.0 1103.47  12
  -5   5  -7 16303.6 1124.83  16
   5   5   8 781.725 268.312  12
  -5   5  -8 389.400 277.039  16
   5   5   9 3677.77 504.701  12
  -5   5  -9 3012.49 495.625  16
  -5   5 -10 17717.5 1078.31  16
  -5   5 -11 6549.44 621.904  16
  -5   5 -12 2265.78 349.721  16
  -5   5 -13 1003.03 214.923  16
   5   6 -12 4642.68 454.756  10
   5   6 -11 1956.85 350.062  10
   5   6 -11 1758.24 360.116   9
   5   6 -10 44.6243 164.281  10
   5   6 -10-99.0564 183.168   9
   5   6  -9 608.130 290.789  10
   5   6  -9 68.5404 188.706   9
   5   6  -8 1542.73 381.777  10
   5   6  -8 2315.59 436.939   9
   5   6  -7 1440.63 383.194  10
   5   6  -6 5786.29 692.710  10
   5   6  -6 7659.07 802.053  13
   5   6  -5 8407.54 831.908  13
   5   6  -5 8916.93 845.491  10
   5   6  -4 643.285 293.029  10
   5   6  -4 640.031 283.280  13
   5   6  -3 36497.5 1601.07   5
   5   6  -3 36989.0 1694.58  13
   5   6  -3 34181.7 1657.51  12
   5   6  -3 36613.2 1673.33  10
   5   6  -2 19409.5 1168.15   5
   5   6  -2 19977.8 1253.99  13
   5   6  -2 18944.0 1229.95  12
   5   6  -2 19434.9 1220.43  10
   5   6  -1 21679.2 1230.40   5
   5   6  -1 22801.7 1355.54  12
   5   6  -1 22745.6 1284.73  10
   5   6   0 7602.87 726.286   5
   5   6   0 7321.87 777.077  12
   5   6   1 622.350 238.456  12
   5   6   2 547.689 272.351  12
   5   6   3 9821.26 888.869  12
  -5   6  -3 8808.55 802.340  16
  -5   6  -4 4807.87 601.806  16
   5   6   4 4461.54 613.112  12
  -5   6  -5 6016.48 667.903  16
   5   6   5 4747.82 620.609  12
   5   6   6 7369.79 745.496  12
  -5   6  -6 8628.15 786.625  16
   5   6   7 2756.40 460.202  12
  -5   6  -7 3404.40 507.027  16
   5   6   8 4481.06 543.069  12
  -5   6  -8 4229.34 534.316  16
  -5   6  -9 2549.47 400.852  16
   5   6   9 2277.81 370.581  12
  -5   6 -10 2629.92 370.840  16
   5   6  10 2974.89 373.957  12
  -5   6 -11 953.525 227.380  16
   5   7 -11 6113.70 462.672  10
   5   7 -10 270.784 182.516  10
   5   7  -9 67.6393 152.915  10
   5   7  -8 1023.92 292.581  10
   5   7  -7 4895.55 595.241  10
   5   7  -6 4357.83 577.264  10
   5   7  -5 8182.61 781.090  10
   5   7  -5 8820.42 838.375  13
   5   7  -4 3287.06 500.514  10
   5   7  -4 3051.37 510.443  13
   5   7  -3 552.273 244.148  15
   5   7  -3 768.869 258.119  10
   5   7  -3 704.870 305.656  13
   5   7  -2 3171.31 501.493  10
   5   7  -2 3003.19 459.811  15
   5   7  -2 2660.49 478.629  13
   5   7  -2 2862.20 499.353  12
   5   7  -1 8076.25 807.899  13
   5   7  -1 8696.69 831.242  12
   5   7  -1 9113.95 797.962  10
   5   7   0 6187.94 652.239  10
   5   7   0 4998.45 650.117  12
   5   7   1 2873.01 502.972  12
   5   7   2 4632.59 611.960  12
   5   7   3 4039.70 564.787  12
   5   7   4 3748.37 541.941  12
   5   7   5 1151.11 322.288  12
   5   7   6 641.818 262.108  12
   5   7   7 1286.36 290.650  12
   5   7   8 1180.80 266.528  12
   5   7   9 5336.84 444.193  12
   5   8  -8 4000.60 380.602  15
   5   8  -8 3253.13 358.762  10
   5   8  -7 772.374 226.977  10
   5   8  -7 207.076 148.695  15
   5   8  -6 4408.45 448.827  15
   5   8  -6 3958.22 465.350  10
   5   8  -5 2273.55 376.994  10
   5   8  -5 1909.97 328.940  15
   5   8  -4 1935.34 353.570  10
   5   8  -4 1474.59 293.579  15
   5   8  -3 1670.61 341.245  10
   5   8  -3 1420.38 277.948  15
   5   8  -3 1841.65 379.762  13
   5   8  -2 271.502 181.005  15
   5   8  -2 418.862 220.703  13
   5   8  -1 2171.09 404.306  13
   5   8   0 460.647 241.571  13
   5   8   0 619.043 248.387  12
   5   8   1 9789.37 772.921  13
   5   8   1 8672.53 730.465  12
   5   8   2 2799.33 429.436  13
   5   8   2 2480.51 409.491  12
   5   8   3-25.4838 177.366  13
   5   8   3-31.3065 164.568  12
   5   8   4 573.707 220.381  13
   5   8   4 625.261 234.255  12
   5   8   5 799.966 232.398  12
   5   8   6 245.047 156.944  12
  -6  -5   5 3591.92 527.814   6
   6  -5  -5 5173.77 617.781   8
   6  -5  -4 11000.1 895.393   8
   6  -5   3 11434.2 920.289   7
  -6  -4   8 2964.30 481.253   6
   6  -4  -8 4331.97 564.560   8
   6  -4  -7 13931.8 983.770   8
  -6  -4   7 13408.4 977.537   6
  -6  -4   6 2424.56 446.680   6
   6  -4  -6 2326.10 418.955   8
   6  -4  -5 1827.90 392.402   8
   6  -4  -4 2414.05 449.683   8
   6  -4   2 7453.93 726.182   7
   6  -4   3 650.367 270.620   7
   6  -4   4 15800.4 1052.51   7
   6  -4   5 9114.24 821.340   7
   6  -4   6 35040.5 1588.50   7
  -6  -3  11 2529.92 450.854  11
  -6  -3  10 15733.5 1064.13  11
  -6  -3   9 7582.38 763.045   6
   6  -3  -8 25747.3 1369.59  14
   6  -3  -8 26282.2 1339.51   8
  -6  -3   8 28542.3 1421.81   6
  -6  -3   7 6282.85 685.729   6
   6  -3  -7 5514.34 627.433   8
   6  -3  -6 5706.55 634.604   8
   6  -3  -5 2285.08 423.124   8
   6  -3  -4 5556.35 603.416   8
   6  -3   1 11679.1 831.727   7
   6  -3   2 5846.73 607.862   7
   6  -3   3 1111.76 307.131   7
   6  -3   4 6.47644 187.526   7
   6  -3   5 4604.38 571.570   7
   6  -3   6 7933.34 747.077   7
   6  -3   7 11035.9 882.771   7
  -6  -2  16 2662.73 318.690  11
  -6  -2  15 1771.41 319.362  11
  -6  -2  14 770.407 252.657  11
  -6  -2  13 6018.87 656.931  11
  -6  -2  12 1394.42 358.885  11
  -6  -2  11 872.165 296.475  11
  -6  -2  10 13596.4 1014.51  11
  -6  -2  10 13107.1 973.537   6
   6  -2  -9 16992.0 1132.25  14
  -6  -2   9 15636.6 1042.79   6
  -6  -2   8 1363.11 338.201   6
  -6  -2   7 9678.74 784.707   6
   6  -2  -7 10201.9 810.331   8
   6  -2  -6 3052.02 465.869   8
   6  -2  -5 8587.69 715.810   8
   6  -2  -4 16410.9 968.663   8
   6  -2   1 27966.8 1184.93   7
   6  -2   2 2219.31 372.207   7
   6  -2   3 11721.9 792.546   7
   6  -2   4 55.6272 138.532   7
   6  -2   5 8792.88 725.108   7
   6  -2   6 2628.14 415.432   7
   6  -2   7 6098.00 637.928   7
  -6  -1  16 3634.51 422.590  11
  -6  -1  15 5653.73 590.172  11
  -6  -1  14 3682.09 532.086  11
  -6  -1  13 4669.58 618.265  11
  -6  -1  12 1682.41 414.949  11
  -6  -1  11 11181.7 941.707  11
  -6  -1  11 12076.9 934.104   6
  -6  -1  10 7845.25 746.187   6
  -6  -1  10 7171.08 754.482  11
  -6  -1   9 392.437 241.637   6
   6  -1  -9 52.3440 122.443  14
  -6  -1   8 9015.74 747.503   6
  -6  -1   7 25605.3 1253.17   6
   6  -1  -7 25014.9 1211.27   8
   6  -1  -6 5755.05 584.111   8
   6  -1  -5 37237.5 1403.92   8
   6  -1  -4 63793.4 1804.87   8
   6  -1  -3 5748.39 545.767   8
   6  -1  -2 26492.7 983.351   4
   6  -1  -1 10501.6 624.982   4
   6  -1   0 46113.5 1293.24   4
   6  -1   1 7524.50 533.971   4
   6  -1   2 29834.5 1085.92   4
   6  -1   2 29685.2 1148.45   7
   6  -1   3 8784.86 618.667   4
   6  -1   3 10131.4 687.514   7
   6  -1   4 19600.4 966.228   7
   6  -1   4 17908.4 908.132   4
   6  -1   5 9327.40 690.388   7
   6  -1   5 9294.12 690.466   4
   6  -1   6 2888.64 417.649   4
   6  -1   7 9509.18 810.137  14
   6  -1   8 29962.0 1471.78  14
   6  -1   9 10408.1 887.268  14
   6  -1  10 2353.28 444.007  14
   6  -1  11 5535.42 636.022  14
   6  -1  12 4852.34 560.685  14
   6  -1  13 8435.17 660.170  14
   6  -1  14 3142.64 356.700  14
  -6   0  17-26.5236 128.665  11
  -6   0  16 3366.26 440.737  11
  -6   0  15 12965.1 903.807  11
  -6   0  14 394.991 284.839  11
  -6   0  13 1679.28 400.908  11
  -6   0  12 5363.57 657.931  11
  -6   0  11 9393.94 869.747  11
  -6   0  11 10191.2 836.369   6
  -6   0  10 7132.58 739.113  11
  -6   0  10 8485.87 753.414   6
  -6   0   9 35.3289 176.448   6
  -6   0   8 1098.53 281.808   6
  -6   0   7 34665.6 1359.95   6
   6   0  -6 14911.6 891.163   8
  -6   0   6 16202.0 905.951   6
   6   0  -5 45011.3 1479.62   8
   6   0  -4 121886. 2351.66   8
   6   0  -3 25108.7 1031.82   4
   6   0  -3 26543.8 1078.30   8
   6   0  -2 15647.1 806.988   4
   6   0  -2 15942.1 818.259   8
   6   0  -1 19040.5 872.693   4
   6   0   0 11264.6 685.498   4
   6   0   1 19810.8 902.997   4
   6   0   2 31.7907 132.414   4
   6   0   3 3753.96 434.035   4
   6   0   4 276.251 185.109   4
   6   0   5 17728.2 978.894   4
   6   0   6 8148.29 699.873   4
   6   0   7 3008.89 479.756  14
   6   0   7 2945.92 441.674   4
   6   0   8 1092.19 334.029  14
   6   0   8 971.207 282.975   4
   6   0   9 46152.3 1854.54  14
   6   0   9 43229.9 1731.02   4
   6   0  10 25532.9 1393.92  14
   6   0  11 620.700 270.147  14
   6   0  12 9516.07 814.747  14
   6   0  13 2312.85 400.170  14
   6   0  14 337.459 190.764  14
  -6   1  17 216.942 145.959  11
  -6   1  16 3286.67 428.720  11
  -6   1  15 5595.49 605.324  11
  -6   1  14 3469.22 540.018  11
  -6   1  13 4840.95 633.420  11
  -6   1  12 1793.36 416.910  11
  -6   1  11 10448.5 916.906  11
  -6   1  10 8828.91 827.182  11
  -6   1   9-43.1760 168.136  16
   6   1  -4 59444.2 1704.82   4
   6   1  -4 61295.8 1601.16   8
   6   1  -3 6516.84 512.878   8
   6   1  -3 6877.76 588.034   4
   6   1  -2 24832.4 1070.84   4
   6   1  -1 11070.1 723.660   4
   6   1   0 45002.9 1407.47   4
   6   1   1 6709.41 562.890   4
   6   1   2 28588.4 1170.40   4
   6   1   3 9488.70 701.713   4
   6   1   4 18001.8 991.088   4
   6   1   5 7928.35 694.159   4
   6   1   6 2778.56 440.748   4
   6   1   7 9207.03 789.361   4
   6   1   7 11033.2 875.761  14
   6   1   8 29917.6 1484.83  14
   6   1   8 29888.8 1446.74   4
   6   1   9 9241.23 854.399  14
   6   1   9 10002.6 856.626   4
   6   1  10 2342.07 471.074  14
  -6   1 -10 3139.58 478.405  16
   6   1  11 7085.33 744.502  14
   6   1  12 3963.63 547.732  14
   6   1  13 9049.17 735.387  14
   6   1  14 3446.11 421.952  14
  -6   2  16 3806.63 425.619  11
  -6   2  15 2208.89 383.473  11
  -6   2  14 326.433 227.808  11
  -6   2  13 5786.90 669.957  11
  -6   2  12 1611.49 418.937  11
  -6   2  11 1029.86 326.893  11
  -6   2  10 14258.6 1042.08  11
  -6   2   9 16184.7 1071.35  11
  -6   2   9 14812.5 1062.53  16
   6   2  -4 15174.2 910.101   4
   6   2  -3 1741.22 339.614   4
   6   2  -2 179.711 178.293   4
   6   2  -1 43453.8 1474.82   4
   6   2   0 14615.7 862.116   4
   6   2   1 26791.4 1168.54   4
   6   2   2 2077.60 375.624   4
   6   2   3 12218.3 837.100   4
   6   2   4 215.291 193.482   4
   6   2   5 8605.87 746.735   4
   6   2   6 2575.54 455.605   4
   6   2   7 5373.75 633.822  14
   6   2   7 4946.61 601.541   4
  -6   2  -7 6673.33 708.018  16
   6   2   8 11171.0 927.879  14
   6   2   8 12517.6 958.418   4
  -6   2  -8 12490.3 971.606  16
   6   2   9 1414.39 362.167  14
  -6   2  -9 1371.87 361.567  16
   6   2  10 5909.18 686.124  14
  -6   2 -10 7501.33 752.231  16
   6   2  11 5970.28 665.809  14
  -6   2 -11 6059.81 656.206  16
   6   2  12 5058.74 593.262  14
  -6   2 -12 6460.50 625.377  16
   6   2  13 2218.78 371.927  14
  -6   2 -13 1812.29 314.081  16
  -6   2 -14 3738.36 363.872  16
   6   2  14 3910.62 424.501  14
   6   3 -16 3692.82 379.980   9
  -6   3  16 3555.12 344.015  11
  -6   3  15 13833.0 780.076  11
   6   3 -15 14341.2 837.645   9
   6   3 -14 6717.64 609.647  10
   6   3 -14 8611.71 720.830   9
  -6   3  14 7732.74 662.094  11
  -6   3  13 192.949 173.966  11
  -6   3  12 7231.65 712.539  11
  -6   3  11 3474.36 512.756  11
  -6   3   9 7307.08 753.080  16
  -6   3   8 26734.3 1407.05  16
  -6   3   7 5671.86 641.940  16
   6   3  -3 7240.97 659.331   4
   6   3  -2 894.041 290.539   4
   6   3  -1 21719.7 1111.96   4
   6   3   0 378.853 208.562   4
   6   3   1 12832.6 862.077   4
   6   3   2 6473.14 633.147   4
   6   3   3 1057.25 303.678   4
   6   3   4 180.842 157.253   4
   6   3   5 4881.52 595.931   4
  -6   3  -5 4870.64 595.872  16
   6   3   6 6878.78 694.889  14
   6   3   6 7483.96 742.020   4
  -6   3  -6 7882.21 777.484  16
   6   3   7 11629.6 926.301  14
   6   3   7 10213.7 868.931   4
  -6   3  -7 10495.8 904.146  16
   6   3   8 36534.3 1633.05  14
  -6   3  -8 38153.2 1705.63  16
   6   3   9 10070.6 866.748  14
  -6   3  -9 10299.5 909.469  16
   6   3  10 7961.81 761.662  14
  -6   3 -10 7361.13 750.230  16
   6   3  11 3682.84 515.980  14
  -6   3 -11 3412.09 499.503  16
  -6   3 -12 1264.77 303.891  16
   6   3  12 1248.01 312.291  14
   6   3  13 63.2358 130.814  14
  -6   3 -13 131.593 162.170  16
   6   4 -15 4152.47 410.442   9
   6   4 -14 3242.43 380.907  10
   6   4 -14 3531.17 442.102   9
   6   4 -13 1223.69 279.792  10
   6   4 -13 1118.61 300.137   9
   6   4 -12 10637.1 848.993  10
   6   4 -12 10298.0 830.167   9
   6   4 -11 3712.05 568.568  10
   6   4 -11 3799.36 539.411   9
   6   4 -10 3519.85 537.022   9
   6   4  -9 4164.59 575.829   9
  -6   4   9 4340.92 596.459  16
   6   4  -8 3150.25 486.240   9
  -6   4   8 4254.62 592.783  16
   6   4  -7 14099.3 1006.11   9
  -6   4   7 15326.3 1079.57  16
  -6   4   6 3054.25 506.646  16
   6   4  -6 2444.51 437.046  13
   6   4  -5 2303.48 413.563  13
  -6   4   5 1571.92 350.400  16
   6   4  -3 7383.08 711.128   4
   6   4  -2 4558.69 560.203   4
   6   4  -1 6267.47 644.135   4
   6   4   0 12885.9 922.505   4
   6   4   1 28887.4 1362.42   4
   6   4   2 8553.14 757.340   4
  -6   4  -2 7277.25 715.989  16
   6   4   3 601.804 241.909   4
  -6   4  -3 891.210 268.733  16
   6   4   4 18714.2 1129.87   4
  -6   4  -4 16538.3 1115.03  16
  -6   4  -5 8292.27 805.900  16
   6   4   5 8432.31 775.315   4
   6   4   6 34570.3 1571.77   4
  -6   4  -6 34015.1 1624.64  16
  -6   4  -7 976.154 338.276  16
  -6   4  -8 1555.15 381.672  16
  -6   4  -9 1681.96 409.890  16
   6   4  10 7597.31 676.721  14
  -6   4 -10 7192.25 721.549  16
   6   4  11 882.040 239.867  14
  -6   4 -11 768.815 282.706  16
   6   4  12 10614.5 661.666  14
  -6   4 -12 9540.34 691.196  16
  -6   4 -13 2229.93 299.900  16
   6   5 -14 696.561 182.971   9
   6   5 -13 725.905 205.130  10
   6   5 -13 1060.85 244.511   9
   6   5 -12 701.087 235.267  10
   6   5 -12 1255.62 282.969   9
   6   5 -11 14284.0 960.218  10
   6   5 -11 13049.6 899.912   9
   6   5 -10 422.528 256.954  10
   6   5 -10 569.588 246.348   9
   6   5  -9 2273.36 460.640  10
   6   5  -9 1599.83 388.725   9
   6   5  -8 1038.78 341.646  10
   6   5  -8 2135.72 424.780   9
   6   5  -7 5303.99 666.469  10
   6   5  -7 6865.91 709.497   9
   6   5  -6 3812.24 562.708  10
   6   5  -6 4736.75 584.835   9
   6   5  -6 4294.39 593.271  13
  -6   5   6 4507.13 580.050  16
   6   5  -5 4024.12 579.678  10
  -6   5   5 4724.37 609.256  16
   6   5  -5 4016.65 568.763  13
   6   5  -4 9723.94 871.907  10
   6   5  -4 9700.35 869.880  13
  -6   5   4 9986.91 870.997  16
   6   5  -3 14293.4 1032.11  10
  -6   5   3 15307.0 1059.34  16
   6   5  -3 14844.2 1063.59  13
   6   5  -3 14063.1 1050.76  12
   6   5  -2 1738.84 377.892  10
   6   5  -2 1380.39 369.382  12
  -6   5   2 1723.45 363.433  16
   6   5  -1 5297.50 604.356   4
   6   5  -1 5591.02 677.806  12
  -6   5   1 5563.20 653.439  16
   6   5   0 18708.5 1124.32   4
  -6   5   0 18814.0 1181.47  16
   6   5   0 17851.2 1179.93  12
   6   5   1 306.672 152.449   4
   6   5   1 266.015 224.356  12
  -6   5  -1 313.475 184.836  16
   6   5   2 4862.27 575.924   4
  -6   5  -2 4679.25 602.796  16
   6   5   2 4460.03 600.823  12
   6   5   3 12123.6 962.920  12
  -6   5  -3 11290.2 933.770  16
   6   5   4 1744.25 400.701  12
  -6   5  -4 2265.93 438.296  16
   6   5   5 9145.97 820.160  12
  -6   5  -5 9734.18 869.698  16
   6   5   6 2029.03 408.816  12
  -6   5  -6 2726.29 479.150  16
  -6   5  -7 8960.35 827.211  16
  -6   5  -8 5126.25 628.494  16
  -6   5  -9 317.518 230.822  16
  -6   5 -10 2003.92 368.183  16
  -6   5 -11 1088.04 253.312  16
  -6   5 -12 5730.07 451.690  16
   6   6 -12 76.8428 117.243  10
   6   6 -11 748.107 224.866  10
   6   6 -10 1384.66 334.300  10
   6   6  -9 883.869 279.591  10
   6   6  -8-54.2052 229.738  10
   6   6  -7 497.548 282.171  10
   6   6  -6 7218.35 778.089  13
   6   6  -6 6257.76 703.569  10
   6   6  -5 6829.92 734.815  13
   6   6  -5 6385.58 721.003  10
   6   6  -4 6671.08 740.226  13
   6   6  -4 5588.33 651.975  10
   6   6  -3 13039.0 1008.82  13
   6   6  -3 14572.4 1043.45  10
   6   6  -2 8768.13 847.355  13
   6   6  -2 10309.6 931.340  12
   6   6  -2 10471.7 874.190  10
   6   6  -1 3900.50 594.141  12
   6   6   0 1433.44 384.600  12
  -6   6   0 2011.66 415.382  16
   6   6   1 4063.12 584.608  12
  -6   6  -1 4370.34 580.553  16
   6   6   2 3236.99 519.225  12
  -6   6  -2 2383.29 434.897  16
   6   6   3 3125.27 514.083  12
  -6   6  -3 3445.99 515.136  16
   6   6   4 1441.37 381.476  12
  -6   6  -4 1566.39 360.955  16
  -6   6  -5 1607.53 365.145  16
   6   6   5 1623.91 369.285  12
  -6   6  -6 3863.37 532.399  16
   6   6   6 3953.77 509.849  12
   6   6   7 1087.49 276.536  12
  -6   6  -7 708.328 262.444  16
   6   6   8 328.540 164.205  12
  -6   6  -8 1304.12 302.026  16
  -6   6  -9 143.956 145.997  16
  -6   6 -10 3842.87 381.816  16
   6   7 -10 2019.05 293.377  10
   6   7  -9 472.092 195.717  10
   6   7  -8 1299.18 299.157  10
   6   7  -7 9493.68 749.302  10
   6   7  -6 12431.5 876.134  10
   6   7  -5 13744.3 870.281  15
   6   7  -5 14646.2 1005.86  13
   6   7  -5 11747.1 863.358  10
   6   7  -4 11080.8 880.633  13
   6   7  -4 11838.5 879.625  10
   6   7  -3 2338.58 419.297  10
   6   7  -3 1893.79 398.159  13
   6   7  -2 9132.36 771.610  10
   6   7  -2 7721.75 757.396  13
   6   7  -1 2922.46 501.248  13
   6   7  -1 2431.75 474.652  12
   6   7   0 230.022 226.716  13
   6   7   0 792.517 300.085  12
   6   7   1 2305.05 449.024  12
   6   7   2 1770.90 378.802  12
   6   7   3 3615.27 506.648  12
   6   7   4 348.455 213.257  12
   6   7   5 1823.61 350.016  12
   6   7   6 2213.98 344.985  12
   6   7   7 1642.60 284.544  12
   6   8  -7 5157.77 439.646  10
   6   8  -6 1125.68 248.849  10
   6   8  -5 2776.71 367.182  10
   6   8  -4 1223.93 264.401  10
   6   8  -3 10561.5 734.104  13
   6   8  -2 2174.21 359.537  13
   6   8  -1 1551.79 314.153  13
   6   8   0 5275.91 539.516  13
   6   8   1 21.5835 186.253  13
   6   8   2 1949.04 335.667  13
   6   8   2 2340.47 355.436  12
   6   8   3 1007.97 237.615  13
   6   8   3 890.978 238.248  12
   6   8   4 43.1758 153.540  13
   6   8   4 319.529 140.456  12
   6   8   5 2355.48 296.839  13
   7  -4  -7 6520.49 690.553  14
  -7  -4   6 2070.84 402.384   6
   7  -4  -6 3001.14 492.322  14
   7  -4  -6 2944.25 483.869   8
   7  -4  -5 16497.3 1110.62   8
   7  -4  -4 4908.47 627.011   8
  -7  -3  12 2170.38 387.850  11
  -7  -3  11 887.760 284.052  11
  -7  -3  10 429.408 225.523  11
  -7  -3   8 2527.59 450.854   6
   7  -3  -8 2724.81 478.468  14
   7  -3  -8 3270.15 490.469   8
   7  -3  -7 12284.2 964.095  14
   7  -3  -7 12718.8 962.808   8
  -7  -3   7 12845.1 975.958   6
   7  -3  -6 2046.93 411.411  14
   7  -3  -6 1997.14 422.069   8
   7  -3  -5 1290.56 339.061  14
   7  -3  -5 1111.78 318.522   8
   7  -3  -4 5725.13 663.747   8
   7  -3   3 1957.72 376.981   7
   7  -3   4 1061.02 336.295   7
   7  -3   5 6851.27 704.347   7
  -7  -2  15 405.837 180.739  11
  -7  -2  14 1108.55 272.274  11
  -7  -2  13 1113.93 321.243  11
  -7  -2  12-98.7915 215.614  11
  -7  -2  11 958.553 341.546  11
  -7  -2  10 5249.63 666.134  11
  -7  -2   9 1580.52 366.475   6
   7  -2  -9 1247.90 333.293  14
  -7  -2   8 984.831 340.121   6
   7  -2  -8 581.945 258.058  14
   7  -2  -7 10654.6 883.027  14
  -7  -2   7 9561.92 856.359   6
   7  -2  -7 10277.0 852.291   8
   7  -2  -6 1033.20 290.976   8
   7  -2  -5 10432.1 832.349   8
   7  -2  -4 1933.39 385.913   8
   7  -2  -3 12363.9 886.452   8
   7  -2   4 4481.48 541.247   7
   7  -2   5 8169.80 754.566  14
   7  -2   5 7678.13 710.378   7
   7  -2   6 1303.27 351.408  14
   7  -2   7 22029.5 1248.44  14
   7  -2   8 11602.0 900.645  14
   7  -2   9 4703.83 577.984  14
  -7  -1  16 503.881 174.550  11
  -7  -1  15 1960.74 350.107  11
  -7  -1  14 671.468 235.834  11
  -7  -1  13 3571.71 540.028  11
  -7  -1  12 6741.39 723.303  11
  -7  -1  11 167.098 236.214  11
   7  -1 -10 5530.38 671.159  14
  -7  -1  10 5503.17 690.739  11
  -7  -1  10 6902.06 718.362   6
  -7  -1   9 280.423 200.810   6
   7  -1  -9 504.690 239.811  14
  -7  -1   8 882.333 315.656   6
   7  -1  -8 1495.89 362.507  14
  -7  -1   7 242.791 200.879   6
   7  -1  -7 151.716 199.527   8
   7  -1  -6 14179.1 956.786   8
   7  -1  -5 47423.6 1689.85   8
   7  -1  -4 2575.83 416.349   8
   7  -1  -3 1039.49 295.464   8
   7  -1  -2 5813.00 583.826   8
   7  -1   5 2776.75 463.545  14
   7  -1   6 1576.47 372.402  14
   7  -1   7 27074.7 1423.31  14
   7  -1   8 1668.46 379.481  14
   7  -1   9 1281.81 344.937  14
   7  -1  10 8080.28 759.672  14
   7  -1  11 1626.60 340.120  14
   7  -1  12 107.959 168.860  14
   7  -1  13 2559.28 323.054  14
  -7   0  16 735.406 220.541  11
  -7   0  15 171.960 225.287  11
  -7   0  14 2995.65 491.755  11
  -7   0  13 6570.91 712.278  11
  -7   0  12 2699.96 488.760  11
  -7   0  11 2129.02 456.995  11
   7   0 -10-18.2465 120.922  14
  -7   0  10 161.375 202.688  11
  -7   0  10 289.518 197.584   6
  -7   0   9 1312.83 322.857   6
   7   0  -9 502.724 235.936  14
   7   0  -8 3924.43 540.671  14
  -7   0   8 4241.18 533.221   6
  -7   0   8 3277.13 498.511  16
  -7   0   7 111.310 140.089   6
  -7   0   6 9992.30 782.706   6
   7   0  -5 9628.23 746.173   8
   7   0  -4 45856.7 1567.17   8
   7   0  -3 965.901 252.858   4
   7   0  -3 1106.13 272.473   8
   7   0  -2 14080.8 838.916   8
   7   0  -2 12734.0 801.373   4
   7   0  -1-33.9224 172.732   4
   7   0  -1 47.6320 111.726   8
   7   0   0 5714.27 551.057   4
   7   0   1 138.194 143.249   4
   7   0   2 9804.05 724.378   4
   7   0   3 605.705 241.882   4
   7   0   4 7589.12 670.443   4
   7   0   5 374.659 194.925  14
   7   0   5 152.280 144.880   4
   7   0   6 3456.06 525.281  14
   7   0   6 4185.75 543.024   4
   7   0   7 9179.03 847.337  14
   7   0   7 9206.66 795.292   4
   7   0   8 1250.88 371.614  14
   7   0   9 576.043 283.199  14
   7   0  10-178.685 225.188  14
   7   0  11 245.274 229.053  14
   7   0  12 7508.73 663.345  14
   7   0  13 526.828 205.817  14
  -7   1  16 269.254 152.381  11
  -7   1  15 1497.86 329.200  11
  -7   1  14 365.658 233.647  11
  -7   1  13 3868.00 554.177  11
  -7   1  12 5706.50 673.560  11
  -7   1  11 550.359 269.013  11
  -7   1  10 6549.63 725.264  11
   7   1  -9 749.744 256.857  14
  -7   1   9 640.218 255.490  11
  -7   1   9 586.980 261.421  16
   7   1  -8 1440.08 326.776  14
  -7   1   8 1149.79 331.179  16
   7   1  -3 1195.72 289.112   4
   7   1  -2 5132.26 554.972   4
   7   1  -1 8465.92 689.730   4
   7   1   0 5067.89 544.905   4
   7   1   1 4873.41 528.093   4
   7   1   2 8566.21 715.221   4
   7   1   3 3726.23 488.450   4
   7   1   4 3745.81 513.100   4
   7   1   5 2820.33 460.285  14
   7   1   5 2849.86 456.910   4
   7   1   6 1586.92 366.378  14
   7   1   6 1647.46 355.804   4
   7   1   7 26553.4 1412.26  14
   7   1   7 25497.2 1349.72   4
   7   1   8 1529.32 389.849  14
   7   1   9 856.205 301.088  14
   7   1  10 8782.00 809.559  14
   7   1  11 1821.92 381.396  14
   7   1  12-20.3424 210.445  14
   7   1  13 3979.78 446.185  14
   7   2 -16 2236.82 292.593   9
  -7   2  16 2401.47 294.215  11
   7   2 -15 525.406 209.283   9
  -7   2  15 409.697 195.237  11
  -7   2  14 1277.68 304.228  11
  -7   2  13 1130.70 305.275  11
  -7   2  12 264.465 209.701  11
  -7   2  11 442.507 263.259  11
  -7   2  10 7731.34 773.220  11
  -7   2   9 1562.71 398.632  16
  -7   2   9 1503.27 378.928  11
  -7   2   8 880.405 295.008  16
  -7   2   8 649.378 258.858  11
  -7   2   7 10043.4 871.525  16
   7   2  -3 12810.4 888.597   4
   7   2  -2 8904.21 765.031   4
   7   2  -1 8482.04 733.351   4
   7   2   0 1967.68 385.234   4
   7   2   1 11245.6 831.853   4
   7   2   2 3729.17 506.236   4
   7   2   3 6802.85 680.671   4
   7   2   4 4914.94 587.785  14
   7   2   4 4154.27 541.045   4
   7   2   5 7062.00 719.548  14
   7   2   5 7352.69 727.892   4
  -7   2  -5 7780.52 762.395  16
   7   2   6 913.970 294.285  14
   7   2   6 1289.38 333.791   4
  -7   2  -6 1182.48 340.262  16
   7   2   7 22401.8 1304.29  14
   7   2   7 22435.7 1277.52   4
  -7   2  -7 21825.5 1287.84  16
   7   2   8 11714.4 940.673  14
  -7   2  -8 11351.9 921.618  16
   7   2   9 4527.37 598.863  14
  -7   2  -9 4709.60 607.401  16
   7   2  10 1671.34 370.090  14
  -7   2 -10 1612.21 355.792  16
   7   2  11 172.032 217.570  14
  -7   2 -11 151.218 176.561  16
  -7   2 -12 3128.24 388.132  16
   7   2  12 2478.64 385.858  14
   7   2  13 2190.68 330.262  14
   7   3 -15 11013.6 647.628   9
  -7   3  15 10928.4 593.058  11
   7   3 -14 524.750 187.690  10
   7   3 -14 768.573 238.963   9
  -7   3  14 450.444 177.323  11
   7   3 -13 2465.47 402.076   9
  -7   3  13 1761.02 334.867  11
   7   3 -12 1607.06 347.924   9
  -7   3  12 1861.36 363.952  11
   7   3 -11 691.052 240.483   9
   7   3 -10 817.634 250.177   9
  -7   3   9 13879.3 1051.00  16
  -7   3   8 2708.12 484.611  16
  -7   3   7 12320.0 984.343  16
  -7   3   6 1534.42 379.414  16
  -7   3   5 1324.91 335.660  16
   7   3  -3 10337.0 844.322   4
   7   3  -2 7692.71 737.584   4
   7   3  -1 14328.0 978.302   4
   7   3   0 1019.40 315.958   4
   7   3   1 8105.97 745.341   4
   7   3   2 5875.21 641.683   4
  -7   3  -2 5442.86 623.188  16
   7   3   3 1526.74 363.483   4
  -7   3  -3 1368.35 365.354  16
   7   3   4 1396.41 350.716   4
  -7   3  -4 1144.77 322.406  16
   7   3   5 5093.65 607.582  14
   7   3   5 5665.37 662.054   4
  -7   3  -5 6597.38 719.981  16
   7   3   6 1853.76 382.438  14
  -7   3  -6 1863.43 409.414  16
   7   3   7 9268.14 829.900  14
  -7   3  -7 8524.61 815.269  16
   7   3   8 5561.67 640.293  14
  -7   3  -8 6073.56 690.471  16
   7   3   9 4256.77 557.196  14
  -7   3  -9 5269.22 621.402  16
   7   3  10 2116.40 394.148  14
  -7   3 -10 2043.89 398.777  16
   7   3  11 4803.91 514.991  14
  -7   3 -11 4948.81 529.004  16
   7   3  12 3610.26 410.262  14
  -7   3 -12 3222.98 376.715  16
   7   4 -14 185.928 126.224  10
   7   4 -14 628.804 185.858   9
   7   4 -13 678.073 226.611  10
   7   4 -13 718.099 224.427   9
   7   4 -12 876.626 292.950  10
   7   4 -12 819.175 259.256   9
   7   4 -11 2944.77 492.060  10
   7   4 -11 2380.98 417.249   9
   7   4 -10 8456.15 747.015   9
   7   4  -9 2350.10 402.863   9
  -7   4   9 2127.19 438.665  16
  -7   4   8 967.861 313.931  16
  -7   4   7 7893.65 788.940  16
  -7   4   6 3019.52 493.351  16
  -7   4   5 14797.6 1069.76  16
  -7   4   4 5369.75 646.345  16
   7   4  -3 7737.05 735.513  10
  -7   4   3 6829.69 726.138  16
   7   4  -2 17277.9 1130.51  12
  -7   4   2 16370.2 1120.59  16
   7   4  -2 16857.8 1097.82   4
   7   4  -1 3229.89 513.287  12
  -7   4   1 3767.32 535.006  16
   7   4  -1 4660.02 592.234   4
   7   4   0 188.778 197.099   4
   7   4   0 138.310 157.639  12
  -7   4   0 29.1448 195.877  16
   7   4   1 2702.61 445.695   4
  -7   4  -1 2703.83 468.145  16
   7   4   2 966.791 292.401   4
  -7   4  -2 911.824 305.449  16
   7   4   3 1173.69 329.220   4
  -7   4  -3 1384.85 346.145  16
   7   4   4 4457.40 574.249   4
  -7   4  -4 5092.18 648.359  16
  -7   4  -5 8047.39 802.738  16
  -7   4  -6 5242.69 659.711  16
  -7   4  -7 1837.38 429.201  16
  -7   4  -8 418.493 273.360  16
  -7   4  -9 551.780 269.252  16
   7   4  10 2602.73 368.751  14
  -7   4 -10 2683.91 414.301  16
  -7   4 -11 8360.73 618.123  16
  -7   4 -12 8738.72 541.760  16
   7   5 -13 1013.24 210.354  10
   7   5 -12 2818.79 387.734  10
   7   5 -12 3375.27 389.896   9
   7   5 -11 1345.58 319.728  10
   7   5 -11 1391.11 290.754   9
   7   5 -10 4002.90 536.628  10
   7   5 -10 4515.23 510.342   9
   7   5  -9 1221.73 345.505  10
   7   5  -9 1445.24 323.377   9
   7   5  -8 4751.07 613.767  10
  -7   5   8 3974.91 538.459  16
   7   5  -7 4802.20 635.964  10
  -7   5   7 7411.47 758.552  16
   7   5  -6 2891.81 494.811  10
   7   5  -6 4072.02 594.263  13
  -7   5   6 3016.82 509.034  16
   7   5  -5 12379.7 969.779  10
  -7   5   5 10845.9 918.503  16
   7   5  -5 11790.2 934.558  13
   7   5  -4 2694.28 457.631  10
   7   5  -4 1931.16 413.987  13
  -7   5   4 1847.15 402.994  16
   7   5  -3 17933.2 1143.53  10
   7   5  -3 19995.7 1217.36  13
  -7   5   3 19055.0 1204.73  16
   7   5  -2 18158.0 1164.60  13
   7   5  -2 15929.3 1134.69  12
  -7   5   2 17600.1 1158.72  16
   7   5  -1 1881.96 417.943  12
  -7   5   1 633.497 264.241  16
   7   5   0 5180.12 644.877  12
  -7   5   0 5436.07 657.421  16
   7   5   1 2140.81 440.292  12
  -7   5  -1 2792.17 495.300  16
   7   5   2 4802.47 610.343  12
  -7   5  -2 4932.02 625.179  16
   7   5   3 752.901 297.936  12
  -7   5  -3 186.586 242.466  16
  -7   5  -4 2054.75 417.721  16
  -7   5  -5 12110.3 955.339  16
  -7   5  -6 5697.61 660.728  16
  -7   5  -7 413.844 277.881  16
  -7   5  -8 1361.21 328.343  16
  -7   5  -9 2401.96 378.215  16
  -7   5 -10 2897.36 368.677  16
   7   6 -11 1486.08 263.345  10
   7   6 -10 413.374 177.360  10
   7   6  -9 2960.86 431.979  10
   7   6  -8 376.283 209.955  10
   7   6  -7 1257.73 331.171  10
   7   6  -6 8676.76 774.612  10
   7   6  -5 2573.15 444.465  10
   7   6  -5 3086.10 502.252  13
   7   6  -4 5825.36 662.425  13
  -7   6   4 6336.66 656.077  16
   7   6  -4 5533.59 626.997  10
   7   6  -3 3379.51 486.822  10
   7   6  -3 3608.01 550.366  13
  -7   6   3 3592.26 504.755  16
  -7   6   2 3624.53 520.868  16
   7   6  -2 3104.35 500.686  13
  -7   6   1 14686.1 1024.23  16
   7   6  -1 13867.6 1013.12  13
   7   6  -1 15533.7 1085.55  12
   7   6   0 1396.53 377.738  12
  -7   6   0 2176.98 423.127  16
   7   6   1 2364.53 467.028  12
  -7   6  -1 2769.43 473.932  16
  -7   6  -2 3834.64 537.055  16
   7   6   2 4073.18 553.886  12
   7   6   3 3093.85 463.272  12
  -7   6  -3 3311.36 486.102  16
  -7   6  -4 6293.81 645.007  16
   7   6   4 6695.75 649.311  12
   7   6   5 2079.66 363.953  12
  -7   6  -5 1771.15 355.784  16
  -7   6  -6 3265.30 454.425  16
  -7   6  -7 118.254 146.939  16
  -7   6  -8 5130.05 482.586  16
  -7   6  -9 1240.54 230.733  16
   7   7  -9 2075.59 290.644  10
   7   7  -8 1617.97 279.346  10
   7   7  -7 3491.80 418.124  10
   7   7  -6 560.779 212.795  10
   7   7  -5 2731.81 393.985  10
   7   7  -4 3479.47 490.348  13
   7   7  -4 3806.83 464.197  10
   7   7  -3 6394.31 631.129  13
   7   7  -3 6650.11 596.367  10
   7   7  -2 588.582 232.581  13
   7   7  -1-40.9688 198.664  13
   7   7   0 4264.68 541.075  13
   7   7   1 2226.69 383.397  13
   7   7   1 1573.05 341.318  12
   7   7   2 1046.98 302.548  13
   7   7   2 903.058 279.597  12
   7   7   3 5106.30 528.602  12
   7   7   4 2514.77 359.863  12
  -7   7  -4 3074.36 371.570  16
   7   7   5 1057.23 212.507  12
  -7   7  -5 1354.18 251.796  16
   7   8  -2 1690.16 301.710  13
   7   8  -1 3311.61 373.602  13
   7   8   0 818.291 208.189  13
   7   8   1 3868.65 392.531  13
   7   8   2 1106.20 210.934  13
   8  -4  -7 1353.14 347.938  14
   8  -4  -6 246.005 184.769  14
  -8  -3  13 4436.08 451.503  11
  -8  -3  12 3968.48 479.287  11
  -8  -3  11 1815.14 366.184  11
  -8  -3  10 952.668 301.172  11
   8  -3  -8 3183.10 512.128  14
   8  -3  -7 227.780 212.509  14
   8  -3  -6 3733.22 544.540  14
   8  -3  -6 4473.03 596.063   8
  -8  -3   6 3662.02 584.816   6
   8  -3  -5 16119.8 1095.94  14
   8  -3  -5 15777.8 1090.70   8
   8  -3  -4 5110.07 621.251  14
   8  -3  -4 6807.72 727.781   8
   8  -3  -3 8583.98 791.421  14
   8  -3  -3 8061.44 782.157   8
   8  -3  -2 3947.32 543.212  14
   8  -3  -1 3808.45 527.801  14
   8  -3   0 2886.84 472.646  14
   8  -3   1 1299.49 320.312  14
  -8  -2  15 2560.08 295.585  11
  -8  -2  14 4644.27 472.455  11
  -8  -2  13 2976.45 436.709  11
  -8  -2  12 343.615 247.094  11
  -8  -2  11 668.264 310.787  11
  -8  -2  10 1120.81 386.162  11
   8  -2  -9 1643.71 407.433  14
   8  -2  -8 9574.64 889.054  14
   8  -2  -7 14652.3 1059.85  14
   8  -2  -7 15900.3 1077.72   8
  -8  -2   7 16065.9 1117.59   6
   8  -2  -6 42025.1 1781.01  14
   8  -2  -6 39356.3 1685.82   8
   8  -2  -5 39221.6 1688.69  14
   8  -2  -5 38755.3 1672.69   8
   8  -2  -4 436.662 224.043  14
   8  -2  -4 70.6544 183.122   8
   8  -2  -3 1888.56 401.732  14
   8  -2  -3 1615.83 369.802   8
   8  -2  -2 10650.3 866.606  14
   8  -2  -2 10997.4 885.456   8
   8  -2  -1 13013.3 954.341  14
   8  -2   0 1168.92 318.752  14
   8  -2   1 8383.06 773.535  14
   8  -2   2 11005.4 891.152  14
   8  -2   3 1161.02 320.231  14
   8  -2   4 2706.25 473.856  14
   8  -2   5 21679.9 1253.18  14
   8  -2   6 15460.8 1056.10  14
   8  -2   7 10040.2 845.128  14
   8  -2   8 257.597 200.281  14
   8  -2   9 4459.59 523.989  14
  -8  -1  15 987.800 245.459  11
  -8  -1  14 998.370 288.488  11
  -8  -1  13 2638.84 439.972  11
  -8  -1  12 1951.37 426.458  11
  -8  -1  11 991.303 338.270  11
   8  -1 -10 1802.05 414.357  14
  -8  -1  10 1368.06 386.158  11
   8  -1  -9 2274.49 466.259  14
   8  -1  -8 6024.81 701.701  14
  -8  -1   8 7049.51 711.227   6
   8  -1  -7 9848.22 867.305  14
  -8  -1   7 10642.6 866.403   6
   8  -1  -6 1758.41 405.942  14
   8  -1  -6 1277.28 329.190   8
   8  -1  -5 18044.0 1140.50  14
   8  -1  -5 19161.4 1144.49   8
   8  -1  -4 2465.99 428.467  14
   8  -1  -4 3411.23 495.330   8
   8  -1  -3 45170.8 1707.36   8
   8  -1  -2 1000.96 294.077   8
   8  -1  -1 5510.19 597.659   8
   8  -1   2 22462.7 1264.39  14
   8  -1   3 2928.50 491.274  14
   8  -1   4 8888.36 817.378  14
   8  -1   5 4526.72 607.686  14
   8  -1   6 2453.79 474.679  14
   8  -1   7 1043.03 316.005  14
   8  -1   8 129.154 212.042  14
   8  -1   9 4255.93 550.625  14
   8  -1  10 650.783 219.570  14
   8  -1  11 829.638 240.500  14
   8  -1  12 4838.26 420.244  14
  -8   0  15 795.353 224.972  11
  -8   0  14 2472.61 398.068  11
  -8   0  13 6345.18 672.438  11
  -8   0  12 768.190 313.035  11
  -8   0  11 11017.7 928.658  11
   8   0 -10 10629.0 899.906  14
  -8   0  10 11362.9 953.615  11
   8   0  -9 3131.38 508.912  14
   8   0  -8 12207.0 965.744  14
   8   0  -7 740.701 241.979  14
  -8   0   7 1261.53 328.927  16
   8   0  -6 33835.3 1569.17  14
  -8   0   6 34646.6 1551.57  16
  -8   0   6 36901.6 1538.58   6
   8   0  -5 61312.8 2063.07  14
   8   0  -5 65119.4 2012.95   8
   8   0  -4 321.873 188.261   8
   8   0  -3 1008.37 278.883   8
   8   0  -2 11951.8 844.501   4
   8   0  -1 4698.11 540.710   4
   8   0   0 9773.36 765.690   4
   8   0   1 772.149 246.630   4
   8   0   2 16897.6 1090.54  14
   8   0   2 17594.9 1037.61   4
   8   0   3 116.661 147.094  14
   8   0   3 737.980 249.938   4
   8   0   4 8646.76 817.375  14
   8   0   4 8821.23 760.072   4
   8   0   5 285.254 229.559  14
   8   0   5 406.207 180.622   4
   8   0   6 1720.89 401.807  14
   8   0   7 641.611 311.299  14
   8   0   8 209.540 228.568  14
   8   0   9 9675.97 834.133  14
   8   0  10 2266.81 409.936  14
   8   0  11 199.001 205.050  14
   8   0  12 908.274 246.061  14
   8   1 -15 931.316 197.021   9
  -8   1  15 1096.72 256.214  11
  -8   1  14 664.601 247.271  11
  -8   1  13 2915.62 446.549  11
  -8   1  12 1878.98 398.046  11
  -8   1  11 1300.79 402.876  11
  -8   1  10 1960.08 421.800  11
   8   1  -9 2521.40 448.440  14
  -8   1   9 2476.80 475.677  11
   8   1  -8 7362.50 731.837  14
  -8   1   8 6874.86 741.791  16
   8   1  -7 10274.9 863.629  14
  -8   1   7 9780.09 876.836  16
   8   1  -6 1779.73 387.824  14
  -8   1   6 2187.01 445.435  16
   8   1  -5 18468.3 1124.84  14
  -8   1   5 17943.0 1138.42  16
   8   1  -3 42799.1 1657.08   4
   8   1  -2 1251.81 315.343   4
   8   1  -1 4589.12 562.881   4
   8   1   0 4577.62 565.371   4
   8   1   1 4148.02 545.904  14
   8   1   1 2804.77 438.175   4
   8   1   2 23358.3 1285.17  14
   8   1   2 25401.5 1284.83   4
   8   1   3 2683.33 458.286  14
   8   1   3 3220.97 480.299   4
   8   1   4 9096.76 832.763  14
   8   1   4 9316.44 805.336   4
   8   1   5 4543.44 608.728  14
   8   1   5 4137.90 562.924   4
   8   1   6 2688.71 492.297  14
   8   1   7 831.516 312.517  14
   8   1   8 61.3727 213.538  14
   8   1   9 3434.83 513.576  14
   8   1  10 1019.83 299.634  14
   8   1  11 814.411 251.433  14
   8   1  12 5183.63 482.736  14
  -8   2  15 2677.25 312.270  11
   8   2 -14 4611.32 436.607   9
  -8   2  14 3663.30 411.298  11
   8   2 -13 3747.20 438.399   9
  -8   2  13 3100.14 425.840  11
  -8   2  12 512.314 255.883  11
  -8   2  11 500.028 207.758  11
  -8   2  10 1947.54 413.359  11
  -8   2   9 1840.44 391.849  11
  -8   2   9 1483.21 414.614  16
  -8   2   8 9861.41 841.697  11
  -8   2   8 9714.19 889.678  16
  -8   2   7 16030.2 1130.44  16
  -8   2   6 43353.9 1825.22  16
  -8   2   5 39183.4 1721.99  16
  -8   2   4 133.827 203.334  16
   8   2  -3 1211.05 337.605   4
  -8   2   3 1483.14 357.039  16
   8   2  -2 10171.4 846.009   4
  -8   2   2 10306.9 863.375  16
   8   2  -1 12312.5 924.643   4
   8   2  -1 13610.9 947.098  14
  -8   2   1 13617.6 986.157  16
   8   2   0 724.266 289.474   4
   8   2   0 1726.68 359.266  14
  -8   2   0 1849.86 378.296  16
   8   2   1 7976.11 746.419   4
   8   2   1 8077.58 751.735  14
  -8   2  -1 8942.86 819.055  16
  -8   2  -2 12526.2 956.162  16
   8   2   2 10987.2 886.470  14
   8   2   2 11118.4 883.151   4
   8   2   3 1399.67 333.843  14
   8   2   3 1074.00 311.656   4
  -8   2  -3 948.694 296.471  16
   8   2   4 3102.72 507.684  14
   8   2   4 3137.88 496.073   4
  -8   2  -4 3505.47 530.785  16
   8   2   5 18761.2 1188.93  14
  -8   2  -5 20805.7 1242.16  16
   8   2   6 14846.6 1063.12  14
  -8   2  -6 15929.8 1087.26  16
   8   2   7 8834.09 815.022  14
  -8   2  -7 10954.7 886.474  16
   8   2   8 298.626 220.738  14
  -8   2  -8 181.917 215.989  16
   8   2   9 4098.10 546.319  14
  -8   2  -9 4567.08 526.691  16
   8   2  10 3027.95 433.771  14
  -8   2 -10 3657.22 439.631  16
   8   2  11 3002.22 395.433  14
   8   2  12 83.4941 131.981  14
   8   3 -14 1055.05 225.795  10
   8   3 -14 985.365 212.325   9
   8   3 -13 5367.45 539.035  10
   8   3 -13 6282.82 526.278   9
  -8   3   9 3120.42 520.737  16
  -8   3   8 2587.07 489.816  16
  -8   3   7 128.829 195.237  16
  -8   3   6 4459.28 615.774  16
  -8   3   5 17405.1 1176.99  16
  -8   3   4 5136.52 643.438  16
  -8   3   3 8030.23 807.283  16
   8   3  -3 7197.25 742.418   4
   8   3  -2 4064.07 566.442   4
  -8   3   2 3303.56 521.319  16
   8   3  -1 2787.01 466.364   4
  -8   3   1 2491.85 472.883  16
   8   3   0 2523.03 466.023   4
  -8   3   0 3013.89 520.545  16
   8   3   1 1097.17 340.634   4
  -8   3  -1 1430.56 367.658  16
   8   3   2 26308.8 1386.18   4
  -8   3  -2 25466.7 1392.25  16
   8   3   3 1318.28 338.718   4
  -8   3  -3 1419.62 381.628  16
   8   3   4 1598.18 347.936  14
  -8   3  -4 1578.61 388.661  16
   8   3   5 264.836 244.105  14
  -8   3  -5 583.965 292.755  16
   8   3   6 6609.72 695.277  14
  -8   3  -6 7037.23 748.745  16
   8   3   7 23296.4 1247.78  14
  -8   3  -7 22979.2 1270.85  16
   8   3   8 4215.29 530.498  14
  -8   3  -8 3600.14 513.326  16
   8   3   9 261.205 177.501  14
  -8   3  -9 138.043 183.701  16
   8   3  10 808.790 241.717  14
  -8   3 -10 626.642 217.634  16
   8   3  11 779.800 215.638  14
  -8   3 -11 414.077 157.795  16
   8   4 -13 5314.51 473.379  10
   8   4 -12 5393.19 533.881  10
   8   4 -11 1587.37 349.076  10
   8   4 -10 2952.95 476.649  10
  -8   4   9 1403.12 358.202  16
  -8   4   8 1163.96 362.678  16
  -8   4   7 1162.84 381.082  16
  -8   4   6-21.7361 190.231  16
   8   4  -5 8346.36 806.886  10
  -8   4   5 9318.11 864.130  16
   8   4  -4 8674.38 808.753  10
  -8   4   4 7193.30 775.293  16
  -8   4   3 5155.17 654.873  16
  -8   4   2 8089.20 803.110  16
  -8   4   1 2331.03 459.741  16
  -8   4   0 4909.31 645.967  16
  -8   4  -1 2710.20 491.604  16
  -8   4  -2 5665.40 690.132  16
  -8   4  -3 7287.77 769.779  16
  -8   4  -4 7336.04 764.718  16
  -8   4  -5 10956.0 911.986  16
  -8   4  -6 4186.39 577.633  16
  -8   4  -7 4491.54 578.053  16
  -8   4  -8 437.193 242.574  16
  -8   4  -9 4467.35 498.762  16
  -8   4 -10 852.695 223.879  16
   8   5 -12 2490.00 323.366  10
   8   5 -11 1023.80 242.770  10
   8   5 -10 213.146 190.365  10
   8   5  -9 1121.58 309.393  10
   8   5  -8 176.625 210.944  10
  -8   5   8 70.0077 148.965  16
   8   5  -7 3657.74 512.484  10
  -8   5   7 3063.27 475.824  16
   8   5  -6 2533.04 456.441  10
  -8   5   6 2597.24 470.840  16
   8   5  -5 157.954 192.782  10
  -8   5   5 588.624 283.141  16
   8   5  -4 90.5117 189.095  10
   8   5  -4 544.638 252.555  13
  -8   5   4 360.443 260.019  16
   8   5  -3 38693.9 1607.21  13
  -8   5   3 35834.6 1633.05  16
   8   5  -2 111.768 164.309  13
  -8   5   2 172.963 227.612  16
   8   5  -1 12590.7 933.054  13
  -8   5   1 12294.7 968.919  16
  -8   5   0 15169.8 1081.10  16
  -8   5  -1 3792.36 558.804  16
  -8   5  -2 961.210 325.959  16
  -8   5  -3 8073.96 787.683  16
  -8   5  -4 5833.73 646.258  16
  -8   5  -5 5251.44 613.919  16
  -8   5  -6 1002.60 308.885  16
  -8   5  -7 73.0509 186.346  16
  -8   5  -8 1636.18 310.273  16
  -8   5  -9 2557.79 333.805  16
   8   6 -10 2591.84 326.261  10
   8   6  -9 133.001 136.082  10
   8   6  -8 3661.18 431.362  10
   8   6  -7 685.878 235.463  10
  -8   6   6 3958.21 463.415  16
   8   6  -6 3677.89 465.977  10
   8   6  -5 148.239 178.712  10
  -8   6   5 397.903 190.938  16
   8   6  -4 13677.3 894.553  13
  -8   6   4 12380.9 857.897  16
   8   6  -4 13890.9 894.466  10
   8   6  -3 7034.87 655.672  13
  -8   6   3 7231.37 669.463  16
   8   6  -2 13953.9 926.033  13
  -8   6   2 14495.9 951.669  16
   8   6  -1 2021.56 374.902  13
  -8   6   1 1225.25 307.565  16
   8   6   0 592.478 237.269  13
  -8   6   0 1042.77 290.792  16
   8   6   1 4446.50 528.628  13
  -8   6  -1 5130.13 593.654  16
  -8   6  -2 17685.3 1035.48  16
  -8   6  -3 9388.88 741.467  16
  -8   6  -4 328.239 222.893  16
  -8   6  -5 4298.44 477.751  16
  -8   6  -6 1697.77 303.809  16
  -8   6  -7 780.731 201.015  16
   8   7  -7 1343.19 232.440  10
   8   7  -6 3769.85 377.333  10
   8   7  -5 319.410 137.734  10
   8   7  -3 3224.04 404.636  13
   8   7  -2 1701.16 303.587  13
   8   7  -1 4171.29 455.857  13
   8   7   0 4598.99 470.774  13
   8   7   1 2759.26 365.565  13
  -8   7  -1 2760.32 338.356  16
   8   7   2 5135.62 472.055  13
  -8   7  -2 5368.52 444.531  16
   8   7   3 1637.90 270.717  13
  -8   7  -3 2384.21 294.303  16
  -9  -4   9 1188.32 272.257  11
   9  -4  -6 4493.83 564.645  14
   9  -4  -5 7738.65 716.360  14
  -9  -3  12 2198.57 322.545  11
  -9  -3  11 1235.68 287.456  11
  -9  -3  10 3982.50 507.302  11
   9  -3  -8 2388.18 436.515  14
   9  -3  -7 4936.14 610.973  14
   9  -3  -6 9555.01 835.218  14
   9  -3  -5 4989.47 632.327  14
   9  -3  -4 22047.5 1270.25  14
   9  -3  -3 5052.89 629.424  14
   9  -3  -2 10552.3 881.105  14
   9  -3  -1 711.806 309.353  14
   9  -3   0 8665.97 792.783  14
   9  -3   1 5275.60 599.902  14
   9  -3   2 1119.27 316.496  14
  -9  -2  14 1783.57 264.178  11
  -9  -2  13 2093.39 336.325  11
  -9  -2  12 2977.84 425.210  11
  -9  -2  11 1749.28 364.606  11
  -9  -2  10 107.270 234.233  11
   9  -2  -9 2866.35 501.170  14
   9  -2  -8 2597.85 474.071  14
   9  -2  -7 4444.36 608.955  14
   9  -2  -6 10004.9 891.459  14
   9  -2  -5 16961.4 1147.47  14
   9  -2  -4 11008.6 923.714  14
   9  -2  -4 10044.2 870.279   8
   9  -2  -3 13550.8 1020.10  14
   9  -2  -3 16216.5 1096.35   8
   9  -2  -2 21526.3 1273.34  14
   9  -2  -2 21220.8 1253.87   8
   9  -2  -1 10636.3 911.549  14
   9  -2  -1 12622.1 965.635   8
   9  -2   0 9085.35 834.636  14
   9  -2   0 7190.32 726.969   8
   9  -2   1 4774.33 619.834  14
   9  -2   2 6558.34 711.709  14
   9  -2   3 2711.47 482.526  14
   9  -2   4 4662.23 605.943  14
   9  -2   5 2421.75 441.292  14
   9  -2   6 12837.8 922.003  14
   9  -2   7 210.863 155.837  14
   9  -2   8 1268.72 284.959  14
  -9  -1  14 2581.54 346.925  11
  -9  -1  13 6895.07 612.092  11
  -9  -1  12 1302.89 343.718  11
  -9  -1  11 1752.32 413.136  11
  -9  -1  10 3537.62 555.783  11
   9  -1  -9-25.4596 208.021  14
   9  -1  -8 2081.99 445.891  14
   9  -1  -7 660.899 307.747  14
   9  -1  -6 22141.1 1315.42  14
   9  -1  -5 18007.8 1184.12  14
   9  -1  -5 18359.9 1137.11   8
   9  -1  -4 17300.5 1155.06  14
   9  -1  -4 20202.5 1197.37   8
   9  -1  -3 8946.36 830.207  14
   9  -1  -3 9463.99 818.000   8
   9  -1  -2 4460.74 602.028  14
   9  -1  -2 5044.76 605.313   8
   9  -1  -1 28507.2 1457.81  14
   9  -1   0 41395.5 1757.49  14
   9  -1   1 7572.95 780.177  14
   9  -1   2 9875.27 883.114  14
   9  -1   3 11599.0 944.646  14
   9  -1   4 777.925 301.692  14
   9  -1   5 8953.07 826.004  14
   9  -1   6 13688.3 991.465  14
   9  -1   7 7846.78 743.905  14
   9  -1   8 2006.49 403.053  14
   9  -1   9 10529.8 752.801  14
   9  -1  10 111.373 141.948  14
  -9   0  14 261.163 182.133  11
  -9   0  13-260.932 197.140  11
  -9   0  12 583.532 248.770  11
  -9   0  11 2243.75 425.554  11
   9   0 -10 3540.40 515.977  14
  -9   0  10 3232.78 522.128  11
   9   0  -9 1753.88 407.547  14
   9   0  -8 1086.11 333.350  14
   9   0  -7 444.837 241.065  14
  -9   0   7 300.920 215.676  16
   9   0  -6 326.819 224.656  14
  -9   0   6-12.1313 162.781  16
   9   0  -5 471.791 239.005  14
   9   0  -4 20541.1 1248.74  14
   9   0  -3 1226.75 345.624  14
   9   0  -2 38429.8 1689.40  14
   9   0  -1 10100.9 874.704  14
   9   0   0 26395.7 1403.59  14
   9   0   1 17827.3 1161.38  14
   9   0   2 2571.21 468.274  14
   9   0   3 5832.80 701.251  14
   9   0   4 7696.86 783.238  14
   9   0   5 4362.18 608.906  14
   9   0   6 150.839 244.992  14
   9   0   7 660.812 308.120  14
   9   0   8 2356.56 440.478  14
   9   0   9-62.9170 198.248  14
   9   0  10-11.6691 155.629  14
   9   0  11 210.833 138.472  14
  -9   1  14 2485.82 335.577  11
  -9   1  13 6213.26 575.350  11
  -9   1  12 740.572 281.723  11
  -9   1  11 2321.66 420.133  11
  -9   1  10 3686.78 533.949  11
   9   1  -9 94.1034 140.133  14
  -9   1   9-97.6527 185.049  11
   9   1  -8 2019.81 393.069  14
  -9   1   8 2758.79 493.612  16
   9   1  -7 1138.41 317.134  14
  -9   1   7 516.852 273.627  16
   9   1  -6 23097.9 1302.40  14
  -9   1   6 22412.6 1307.74  16
   9   1  -5 21364.7 1249.05  14
  -9   1   5 17713.3 1160.58  16
   9   1  -4 18084.8 1156.95  14
  -9   1   4 17407.8 1137.90  16
   9   1  -3 9990.02 864.148  14
  -9   1   3 10433.1 887.154  16
   9   1  -2 4929.56 613.247  14
   9   1  -2 3843.59 553.823   4
  -9   1   2 4315.72 571.097  16
   9   1  -1 30788.1 1504.34  14
  -9   1   1 31383.8 1499.20  16
   9   1  -1 29611.6 1452.03   4
   9   1   0 41123.4 1748.64  14
  -9   1   0 41796.6 1713.83  16
   9   1   0 41618.2 1706.25   4
   9   1   1 6365.96 678.496   4
   9   1   1 7579.07 766.932  14
   9   1   2 9412.84 820.121   4
   9   1   2 8406.86 807.270  14
   9   1   3 11123.4 933.054  14
   9   1   4 830.184 315.402  14
   9   1   5 8640.50 814.614  14
   9   1   6 12341.9 957.883  14
   9   1   7 7135.34 718.006  14
   9   1   8 2280.95 424.333  14
   9   1   9 11962.1 833.622  14
   9   1  10-190.018 174.473  14
   9   1  11 1639.57 273.762  14
   9   2 -14 1588.03 257.713  10
  -9   2  13 1682.00 283.867  11
  -9   2  12 2544.01 377.776  11
  -9   2  11 1728.09 345.544  11
  -9   2  10 462.512 230.468  11
  -9   2   9 2694.17 439.178  11
  -9   2   8 3062.96 537.377  16
  -9   2   7 3618.99 575.884  16
  -9   2   6 9926.33 900.385  16
  -9   2   5 17419.9 1173.50  16
  -9   2   4 10626.7 922.624  16
   9   2  -3 15283.6 1031.44  14
  -9   2   3 13999.3 1053.22  16
   9   2  -2 24162.6 1297.76  14
  -9   2   2 21911.8 1294.81  16
   9   2  -2 20511.2 1229.27   4
   9   2  -1 11700.9 914.663  14
  -9   2   1 11010.7 932.068  16
   9   2  -1 11715.8 935.918   4
   9   2   0 7676.16 753.625  14
  -9   2   0 8046.10 796.615  16
   9   2   1 6204.09 677.398  14
  -9   2  -1 5013.70 638.559  16
   9   2   2 6545.85 701.694  14
  -9   2  -2 7086.32 751.617  16
   9   2   3 3277.26 514.157  14
  -9   2  -3 2429.79 467.649  16
   9   2   4 4020.64 566.452  14
  -9   2  -4 3673.78 533.670  16
   9   2   5 2018.03 424.028  14
  -9   2  -5 1696.37 385.875  16
   9   2   6 12969.8 956.865  14
  -9   2  -6 13799.5 949.923  16
   9   2   7 247.772 197.939  14
  -9   2  -7-71.9025 157.007  16
   9   2   8 1012.50 278.725  14
   9   2   9 108.003 154.535  14
   9   2  10 1386.01 265.921  14
   9   3 -13 204.408 151.075  10
   9   3 -12 2479.74 369.335  10
  -9   3   9 1095.20 363.687  16
  -9   3   8 2618.75 483.321  16
  -9   3   7 6197.50 701.630  16
  -9   3   6 9307.11 867.810  16
  -9   3   5 4339.39 614.730  16
  -9   3   4 19731.1 1254.30  16
  -9   3   3 4370.57 622.619  16
  -9   3   2 9669.69 887.540  16
  -9   3   1 565.095 300.761  16
  -9   3   0 7645.04 789.033  16
  -9   3  -1 5331.32 666.328  16
  -9   3  -2 1628.54 394.982  16
   9   3   3 3698.06 506.912  14
  -9   3  -3 3422.40 546.068  16
   9   3   4 7807.22 718.289  14
  -9   3  -4 7351.75 747.801  16
   9   3   5 2168.77 408.890  14
  -9   3  -5 1635.78 391.136  16
   9   3   6 17430.1 1021.99  14
  -9   3  -6 16410.8 1023.39  16
   9   3   7 6376.30 602.670  14
  -9   3  -7 5884.33 597.748  16
   9   3   8 3242.65 411.491  14
  -9   3  -8 3113.62 410.237  16
   9   3   9 3049.42 362.466  14
  -9   3  -9 2100.45 312.228  16
   9   4 -12 1482.71 270.438  10
   9   4 -11 1262.07 276.835  10
   9   4 -10 2897.01 433.664  10
   9   4  -9 1596.64 340.268  10
   9   4  -8 955.605 268.075  10
  -9   4   8 1055.25 332.771  16
   9   4  -7 2683.17 435.438  10
  -9   4   7 2441.66 441.890  16
   9   4  -6 4459.61 557.750  10
  -9   4   6 4215.96 583.652  16
   9   4  -5 8567.06 767.534  10
  -9   4   5 7843.11 790.609  16
  -9   4   4 1111.82 349.600  16
  -9   4   3 6831.45 738.547  16
  -9   4   2 54.4058 217.731  16
  -9   4   1 1184.11 337.625  16
  -9   4   0 4561.85 630.050  16
  -9   4  -1 6799.22 742.253  16
  -9   4  -2 595.356 320.307  16
  -9   4  -3 4924.08 633.794  16
  -9   4  -4 25558.1 1318.92  16
  -9   4  -5 2911.08 482.793  16
  -9   4  -6 1981.31 370.389  16
  -9   4  -7 1881.27 335.477  16
  -9   4  -8 3526.60 402.594  16
   9   5 -11 6018.59 448.545  10
   9   5 -10 210.528 148.109  10
   9   5  -9 1354.89 271.949  10
   9   5  -8 321.922 195.540  10
   9   5  -7 52.8944 148.695  10
  -9   5   7 97.3733 164.926  16
   9   5  -6 8311.13 684.289  10
  -9   5   6 8056.45 708.474  16
   9   5  -5 3368.33 449.224  10
  -9   5   5 2028.65 399.380  16
  -9   5   4 4011.29 540.721  16
  -9   5   3 1153.11 334.343  16
  -9   5   2 2860.76 483.557  16
  -9   5   1 2260.73 456.724  16
  -9   5   0 937.069 320.834  16
  -9   5  -1 1096.97 334.479  16
  -9   5  -2 10372.5 832.129  16
  -9   5  -3 1773.74 390.681  16
  -9   5  -4 7618.17 674.940  16
  -9   5  -5 7040.07 619.742  16
  -9   5  -6 2051.01 332.637  16
  -9   5  -7 2026.22 306.099  16
   9   6  -8 130.978 115.689  10
   9   6  -7 1356.31 241.807  10
   9   6  -6 242.631 142.809  10
  -9   6   6 201.615 144.876  16
  -9   6   5 1785.90 307.209  16
  -9   6   4 9033.95 659.860  16
  -9   6   3 737.594 254.835  16
  -9   6   2 6559.86 592.954  16
  -9   6   1 5553.90 548.427  16
  -9   6   0 371.971 213.728  16
  -9   6  -1 215.952 147.153  16
  -9   6  -2 246.346 183.079  16
  -9   6  -3 5673.46 507.419  16
  -9   6  -4 10126.6 634.057  16
  -9   6  -5 6714.46 476.850  16
 -10  -4   9 2704.54 328.499  11
 -10  -4   8 571.795 192.058  11
  10  -4  -6 934.164 252.157  14
  10  -4  -5 5054.24 530.822  14
 -10  -3  11 2494.84 332.492  11
 -10  -3  10 2038.75 345.358  11
 -10  -3   9 3064.01 430.110  11
  10  -3  -7 154.271 203.653  14
  10  -3  -6 1404.74 332.180  14
  10  -3  -5 333.186 226.017  14
  10  -3  -4 1717.85 373.373  14
  10  -3  -3 1077.56 301.568  14
  10  -3  -2 3115.52 480.907  14
  10  -3  -1 360.443 223.406  14
  10  -3   0 5823.27 631.343  14
  10  -3   1 4009.79 521.601  14
  10  -3   2 4858.46 552.268  14
 -10  -2  12 439.212 177.559  11
 -10  -2  11 23.7351 168.115  11
 -10  -2  10 749.839 293.562  11
  10  -2  -9 2847.28 472.486  14
  10  -2  -8 1865.11 409.013  14
  10  -2  -7 5704.25 665.066  14
  10  -2  -6 3731.40 549.268  14
  10  -2  -5 5200.70 646.813  14
  10  -2  -4 4130.07 583.572  14
  10  -2  -3 6395.69 704.705  14
  10  -2  -2 5239.18 655.175  14
  10  -2  -1 350.350 292.126  14
  10  -2   0 4124.76 557.639  14
  10  -2   1 2467.32 446.023  14
  10  -2   2 111.410 195.853  14
  10  -2   3 1946.23 393.869  14
  10  -2   4 3812.84 507.201  14
  10  -2   5 2243.13 375.942  14
  10  -2   6 2350.95 367.012  14
  10  -2   7 4865.40 466.736  14
 -10  -1  13 1340.43 254.702  11
 -10  -1  12 69.2394 168.545  11
 -10  -1  11 245.119 223.334  11
 -10  -1  10 824.288 287.764  11
  10  -1  -9 791.430 308.833  14
  10  -1  -8 7368.37 735.392  14
  10  -1  -7 11092.7 907.678  14
  10  -1  -6 3203.24 505.897  14
  10  -1  -5 1744.44 394.149  14
  10  -1  -4 1686.08 393.025  14
  10  -1  -3 11754.3 955.462  14
  10  -1  -2 3297.28 540.604  14
  10  -1  -1 2459.37 472.290  14
  10  -1   0 5127.19 649.391  14
  10  -1   1 3472.92 549.992  14
  10  -1   2 629.297 273.878  14
  10  -1   3 2690.23 467.751  14
  10  -1   4 7627.40 748.017  14
  10  -1   5 800.486 272.679  14
  10  -1   6 2116.33 386.485  14
  10  -1   7 3056.38 413.601  14
  10  -1   8 2480.42 352.713  14
  10  -1   9 160.869 129.642  14
 -10   0  13 1750.10 274.515  11
 -10   0  12 355.697 196.818  11
 -10   0  11 1544.04 320.464  11
 -10   0  10 1405.95 341.133  11
  10   0  -9 3075.70 473.810  14
 -10   0   9 3716.06 523.701  11
  10   0  -8 2187.88 429.018  14
  10   0  -7 854.166 325.777  14
  10   0  -6 10907.8 902.487  14
  10   0  -5-135.635 187.686  14
  10   0  -4 615.467 288.063  14
  10   0  -3 100.064 210.762  14
  10   0  -2 3924.55 565.893  14
  10   0  -1 834.864 326.285  14
  10   0   0 83.2442 197.007  14
  10   0   1 7707.15 770.517  14
  10   0   2 3476.34 537.986  14
  10   0   3 20230.2 1216.70  14
  10   0   4 544.334 274.780  14
  10   0   5 219.584 211.398  14
  10   0   6 680.885 281.333  14
  10   0   7 2420.37 403.054  14
  10   0   8 12571.7 788.593  14
  10   0   9 3972.94 408.016  14
 -10   1  13 1313.86 234.226  11
 -10   1  12 171.111 146.860  11
 -10   1  11 102.872 147.390  11
 -10   1  10 623.809 247.444  11
  10   1  -9 1637.80 338.398  14
 -10   1   9 822.012 274.135  11
  10   1  -8 7630.63 707.783  14
 -10   1   8 7181.41 702.195  11
  10   1  -7 11322.8 878.782  14
 -10   1   7 10728.1 873.634  16
  10   1  -6 2833.41 479.005  14
 -10   1   6 2684.90 479.292  16
  10   1  -5 1981.79 384.630  14
 -10   1   5 2324.65 431.500  16
  10   1  -4 2051.97 439.955  14
 -10   1   4 3226.64 506.853  16
  10   1  -3 10341.8 893.331  14
 -10   1   3 11725.5 916.171  16
  10   1  -2 3164.54 516.915  14
 -10   1   2 3759.32 538.942  16
  10   1  -1 2586.40 463.946  14
  10   1   0 5123.46 634.094  14
  10   1   1 3445.01 541.552  14
  10   1   2 391.916 229.297  14
  10   1   3 2333.98 447.761  14
  10   1   4 8039.09 752.941  14
  10   1   5 1224.33 332.982  14
  10   1   6 1373.57 320.882  14
  10   1   7 2652.65 403.125  14
  10   1   8 1722.25 321.873  14
  10   1   9 193.775 148.131  14
 -10   2   8 2113.82 424.750  16
 -10   2   7 4619.96 606.964  16
 -10   2   6 3258.07 524.809  16
 -10   2   5 3984.13 569.778  16
  10   2  -4 4616.01 562.342  14
 -10   2   4 3863.81 557.480  16
  10   2  -3 6177.53 661.033  14
 -10   2   3 6464.58 707.371  16
  10   2  -2 6369.96 666.041  14
 -10   2   2 5292.03 648.811  16
  10   2  -1 395.619 247.017  14
 -10   2   1 173.203 207.907  16
  10   2   0 4954.84 607.115  14
 -10   2   0 4281.17 571.423  16
  10   2   1 2357.92 431.245  14
 -10   2  -1 2358.98 455.836  16
  10   2   2 461.717 239.798  14
 -10   2  -2 242.722 191.718  16
  10   2   3 1879.58 390.363  14
 -10   2  -3 1536.00 364.876  16
  10   2   4 4155.62 528.146  14
 -10   2  -4 5002.91 553.015  16
  10   2   5 1979.22 376.866  14
 -10   2  -5 2182.09 368.367  16
  10   2   6 2872.35 422.657  14
  10   2   7 5301.15 523.755  14
  10   2   8 5988.38 508.727  14
  10   2   9 1396.49 227.156  14
  10   3 -12 939.319 208.563  10
  10   3 -11 3233.90 380.314  10
  10   3 -10 2199.84 352.567  10
 -10   3   8 7.07283 249.616  16
 -10   3   7 41.7484 231.133  16
 -10   3   6 1250.37 377.230  16
 -10   3   5 201.908 237.711  16
 -10   3   4 1680.81 407.059  16
 -10   3   3 992.558 335.721  16
 -10   3   2 3583.19 540.042  16
 -10   3   1 347.991 264.351  16
 -10   3   0 5571.01 657.515  16
 -10   3  -1 3619.01 537.185  16
 -10   3  -2 3828.04 531.264  16
 -10   3  -3 5119.68 579.594  16
  10   3   4 5382.64 540.152  14
 -10   3  -4 5223.23 578.240  16
  10   3   5 3932.06 455.937  14
 -10   3  -5 3521.56 454.874  16
  10   3   6 5726.77 505.133  14
 -10   3  -6 5729.53 523.011  16
  10   3   7 1536.06 254.011  14
 -10   3  -7 1625.53 270.140  16
  10   4 -10 1634.01 266.591  10
  10   4  -9 2866.56 366.608  10
  10   4  -8 951.622 248.136  10
  10   4  -7 1763.87 320.114  10
 -10   4   7 1670.35 357.716  16
 -10   4   6 808.937 261.722  16
 -10   4   5 5232.94 609.980  16
 -10   4   4 4027.85 542.536  16
 -10   4   3 5029.59 615.165  16
 -10   4   2 2069.81 427.224  16
 -10   4   1 1548.66 373.369  16
 -10   4   0 765.324 303.438  16
 -10   4  -1 878.256 284.967  16
 -10   4  -2 9713.44 774.999  16
 -10   4  -3 5289.82 577.169  16
 -10   4  -4 4718.72 518.739  16
 -10   4  -5 1180.84 262.091  16
 -10   4  -6 216.696 154.107  16
  10   5  -8 686.015 173.144  10
  10   5  -7 1488.53 235.500  10
 -10   5   7 1227.78 257.441  16
 -10   5   6 12980.7 779.787  16
 -10   5   5 603.511 232.082  16
 -10   5   4 22801.3 1096.24  16
 -10   5   3 705.715 270.287  16
 -10   5   2 289.560 221.321  16
 -10   5   1 2047.75 381.695  16
 -10   5   0 3215.17 448.837  16
 -10   5  -1 1999.56 345.228  16
 -10   5  -2 1741.32 322.257  16
 -10   5  -3 13794.8 780.936  16
 -10   5  -4 1025.85 239.839  16
 -10   5  -5 1438.76 248.256  16
 -10   6   3 456.437 166.361  16
 -10   6   2 1638.88 258.235  16
 -10   6   1 2347.13 308.082  16
 -10   6   0 999.327 208.940  16
 -11  -4   7 3412.01 346.587  11
 -11  -3   9 724.768 204.612  11
 -11  -3   8 822.897 234.208  11
  11  -3  -7 303.431 184.526  14
  11  -3  -6 359.711 190.673  14
  11  -3  -5 1134.63 269.919  14
  11  -3  -4 279.651 194.259  14
  11  -3  -3 5676.23 566.599  14
  11  -3  -2 1052.88 267.076  14
  11  -3  -1 1340.75 295.258  14
  11  -3   0 2215.04 357.603  14
  11  -3   1 105.358 134.089  14
  11  -3   2 1120.91 257.321  14
 -11  -2  10 582.053 196.189  11
 -11  -2   9 1084.55 279.494  11
  11  -2  -8 10346.9 748.358  14
  11  -2  -7 4823.07 540.613  14
  11  -2  -6 615.484 229.254  14
  11  -2  -5 620.817 273.629  14
  11  -2  -4 5178.70 595.202  14
  11  -2  -3 4050.37 529.996  14
  11  -2  -2 1097.29 304.194  14
  11  -2  -1 164.343 179.230  14
  11  -2   0 14159.2 933.146  14
  11  -2   1 1029.34 300.564  14
  11  -2   2 3674.82 467.167  14
  11  -2   3 2613.71 383.429  14
  11  -2   4 4317.06 462.804  14
  11  -2   5 2535.17 331.788  14
 -11  -1  11 1786.38 287.103  11
 -11  -1  10 4173.20 448.677  11
 -11  -1   9 300.205 216.615  11
  11  -1  -8 11408.9 810.559  14
  11  -1  -7 1302.31 321.602  14
  11  -1  -6 678.631 303.240  14
  11  -1  -5 548.933 306.201  14
  11  -1  -4 378.103 267.062  14
  11  -1  -3 5116.88 613.335  14
  11  -1  -2 780.165 320.555  14
  11  -1  -1 4909.82 612.278  14
  11  -1   0 114.222 213.988  14
  11  -1   1 1058.62 337.786  14
  11  -1   2 9654.18 796.139  14
  11  -1   3 6721.06 632.512  14
  11  -1   4 9711.39 726.995  14
  11  -1   5 17562.4 918.203  14
  11  -1   6 2882.53 358.777  14
  11  -1   7 314.693 148.947  14
 -11   0  11 1253.63 244.866  11
 -11   0  10 3002.48 386.548  11
 -11   0   9 239.895 178.313  11
  11   0  -8 1810.99 345.835  14
 -11   0   8 1384.87 319.011  11
  11   0  -7 17922.1 1033.16  14
  11   0  -6 1003.73 316.196  14
  11   0  -5 5488.21 614.787  14
  11   0  -4 403.406 270.055  14
  11   0  -3 204.241 258.200  14
  11   0  -2 11582.3 902.644  14
  11   0  -1 1554.32 389.692  14
  11   0   0 1817.90 387.685  14
  11   0   1 1024.29 335.505  14
  11   0   2 13675.9 943.558  14
  11   0   3 18438.6 1059.06  14
  11   0   4 746.886 281.934  14
  11   0   5 3233.19 434.175  14
  11   0   6 585.429 208.009  14
  11   0   7 1327.52 249.893  14
 -11   1  10 4042.75 409.141  11
 -11   1   9 475.004 184.838  11
  11   1  -8 11589.7 760.060  14
 -11   1   8 10185.5 708.296  11
  11   1  -7 1289.13 299.220  14
 -11   1   7 1016.01 256.950  11
  11   1  -6 200.184 182.077  14
 -11   1   6 182.677 183.641  16
  11   1  -5 801.099 264.883  14
 -11   1   5 449.325 209.539  16
  11   1  -4 254.615 230.564  14
 -11   1   4 360.560 218.823  16
  11   1  -3 5822.43 619.853  14
  11   1  -2 1528.52 359.045  14
  11   1  -1 4926.01 585.039  14
  11   1   0 249.604 210.385  14
  11   1   1 733.521 260.107  14
  11   1   2 13009.9 894.651  14
  11   1   3 6891.97 651.077  14
  11   1   4 10465.6 757.453  14
  11   1   5 16714.1 911.650  14
  11   1   6 2310.83 337.347  14
  11   1   7 633.729 192.775  14
 -11   2   7 4235.03 504.238  16
 -11   2   6 945.177 278.847  16
 -11   2   5 784.824 258.380  16
 -11   2   4 5369.35 591.532  16
  11   2  -3 4611.59 525.153  14
 -11   2   3 4344.89 534.676  16
  11   2  -2 1456.58 314.544  14
 -11   2   2 1674.14 354.086  16
  11   2  -1 7.51063 124.445  14
 -11   2   1 33.8904 160.518  16
  11   2   0 14024.4 905.114  14
 -11   2   0 13587.1 891.000  16
  11   2   1 388.015 190.021  14
 -11   2  -1 301.207 185.117  16
  11   2   2 3257.19 435.652  14
  11   2   3 2899.49 412.911  14
  11   2   4 3787.22 432.805  14
  11   2   5 2959.55 373.418  14
  11   2   6 5139.90 437.682  14
  11   3  -9 1010.63 200.419  10
  11   3  -8 907.799 210.868  10
 -11   3   7 557.584 236.170  16
 -11   3   6 445.985 220.522  16
 -11   3   5 2010.26 379.580  16
 -11   3   4 336.595 205.610  16
 -11   3   3 5976.29 612.789  16
 -11   3   2 748.367 271.640  16
 -11   3   1 1354.31 316.843  16
 -11   3   0 2496.52 395.006  16
 -11   3  -1 694.023 251.985  16
 -11   3  -2 909.076 238.305  16
 -11   3  -3 663.077 205.818  16
 -11   3  -4 235.635 148.553  16
 -11   4   6 2670.48 374.107  16
 -11   4   5 813.122 254.012  16
 -11   4   4 2270.48 368.498  16
 -11   4   3 211.969 190.183  16
 -11   4   2 2996.14 422.221  16
 -11   4   1 259.738 183.483  16
 -11   4   0-9.15954 144.662  16
 -11   4  -1 803.979 235.387  16
 -11   4  -2 4689.18 455.062  16
 -11   4  -3 2083.58 300.312  16
 -11   5   4-62.4664 113.129  16
 -11   5   3 2582.78 326.218  16
 -11   5   2 662.720 195.757  16
 -11   5   1 906.394 213.433  16
 -11   5   0 218.045 145.159  16
  12  -3  -5 3551.30 347.537  14
  12  -3  -4 1367.98 233.541  14
  12  -3  -3 239.945 134.112  14
  12  -3  -2 525.981 163.010  14
 -12  -2   8 6365.73 467.037  11
 -12  -2   7 165.621 160.841  11
  12  -2  -6 1293.69 270.510  14
  12  -2  -5 2023.51 317.103  14
  12  -2  -4 2689.79 369.654  14
  12  -2  -3 6521.96 551.714  14
  12  -2  -2 4041.33 448.061  14
  12  -2  -1 3966.84 433.594  14
  12  -2   0 1349.25 266.388  14
  12  -2   1 2457.07 322.412  14
  12  -2   2 189.483 130.103  14
 -12  -1   8 4572.14 421.638  11
  12  -1  -7 541.834 211.334  14
 -12  -1   7 148.456 187.600  11
  12  -1  -6 4102.42 449.220  14
  12  -1  -5 1852.64 335.423  14
  12  -1  -4 961.498 264.791  14
  12  -1  -3 475.464 230.727  14
  12  -1  -2 47.4202 162.808  14
  12  -1  -1 106.663 158.252  14
  12  -1   0 727.879 239.661  14
  12  -1   1 2165.62 346.623  14
  12  -1   2 119.937 132.638  14
  12  -1   3 5042.33 455.914  14
  12  -1   4 17075.6 748.231  14
 -12   0   8 75.4377 109.781  11
  12   0  -7 7429.25 566.647  14
 -12   0   7 6022.34 502.642  11
  12   0  -6 275.033 176.530  14
  12   0  -5-236.796 166.411  14
  12   0  -4 789.482 240.502  14
  12   0  -3 11.3153 168.848  14
  12   0  -2 24.1797 164.867  14
  12   0  -1 477.484 207.835  14
  12   0   0 2992.94 415.845  14
  12   0   1-32.4031 171.244  14
  12   0   2-53.0995 162.499  14
  12   0   3 4880.51 459.010  14
  12   0   4 15243.1 736.177  14
  12   1  -7 666.864 182.480  14
  12   1  -6 4651.52 444.792  14
  12   1  -5 1945.66 310.595  14
  12   1  -4 1019.06 242.288  14
  12   1  -3 1148.39 266.712  14
  12   1  -2 153.141 166.446  14
  12   1  -1 19.3086 164.666  14
  12   1   0 625.469 212.832  14
  12   1   1 2303.43 354.064  14
  12   1   2 190.236 157.779  14
  12   1   3 5737.11 475.332  14
  12   1   4 16474.7 740.186  14
 -12   2   4 2579.05 339.643  16
 -12   2   3 5972.89 493.876  16
  12   2  -2 3401.26 369.414  14
  12   2  -1 3376.82 373.243  14
  12   2   0 1506.59 257.712  14
  12   2   1 2041.47 284.104  14
  12   2   2 368.619 139.244  14
 -12   3   5 3373.24 358.411  16
 -12   3   4 1470.39 258.888  16
 -12   3   3-172.583 137.057  16
 -12   3   2 521.246 167.861  16
 -12   3   1 135.560 117.093  16
   0   0   0    0.00    0.00   0

TITL exp_11756 in P2(1)
REM P2(1) (#4 in standard setting)
CELL 1.54184  10.561356   7.996856  15.068236  90.0000  97.5762  90.0000
ZERR    5.00   0.000442   0.000322   0.000725   0.0000   0.0042   0.0000
LATT -1
SYMM -x, y+1/2,-z
SFAC C H N O
UNIT 55.00 50.00 5.00 5.00
TREF
HKLF 4
END
;
_shelx_hkl_checksum   58589
